# Supplementary material for: (E)-4-Meth­oxy-N′-(3,4,5-trimeth­oxy­benzyl­idene)benzohydrazide
Source: Acta Crystallogr Sect E Struct Rep Online. 2012 Feb 4;68(Pt 3):o562–3. doi: 10.1107/S1600536812003534 (PMC3297292; doi:10.1107/S1600536812003534)
Supplement: Supplementary file 1 [file e-68-0o562-sup1.cif]

##############################################################################
#                                                                            #
# This CIF contains the data in a paper accepted for publication in          #
# Acta Crystallographica Section E. It conforms to the requirements of       #
# Notes for Authors for Acta Crystallographica Section E, and has been       #
# peer reviewed under the auspices of the IUCr Commission on Journals.       #
#                                                                            #
# Full details of the Crystallographic Information File format               #
# are given in the paper "The Crystallographic Information File (CIF):       #
# a New Standard Archive File for Crystallography" by S. R. Hall, F. H.      #
# Allen and I. D. Brown [Acta Cryst. (1991), A47, 655-685].                  #
#                                                                            #
# The current version of the core CIF dictionary is obtainable from          #
# ftp://ftp.iucr.org/pub/cif_core.dic.                                       #
#                                                                            #
# Software is freely available for graphical display of the structure(s)     #
# in this CIF. For information consult the CIF software page                 #
# http://www.iucr.org/resources/cif/software.                                #
#                                                                            #
# This file may be used for bona fide research purposes within the           #
# scientific community so long as proper attribution is given to the journal # 
# article from which it was obtained.                                        #
#                                                                            #
##############################################################################
data_global
_audit_creation_method     'form.cif (version 2.0)'
_journal_data_validation_number     ?
_journal_date_recd_electronic     2012-01-20
_journal_date_accepted     2012-01-26
_journal_name_full     'Acta Crystallographica, Section E'
_journal_year     2012
_journal_volume     68
_journal_issue      3
_journal_page_first     o562
_journal_page_last     o563
_journal_paper_category     QO
_journal_paper_doi     10.1107/S1600536812003534
_journal_coeditor_code     IS5059
_publ_contact_author_name     'Prof. Fun Hoong-Kun'
_publ_contact_author_address
;
      X-ray Crystallography Unit
      School of Physics
      Universiti Sains Malaysia
      11800 USM, Penang
      MALAYSIA
;
_publ_contact_author_email     'hkfun@usm.my'
_publ_contact_author_fax     '604 6579150'
_publ_contact_author_phone     '604 6533652'
_publ_section_title
;
(<i>E</i>)-4-Methoxy-<i>N</i>'-(3,4,5-trimethoxybenzylidene)benzohydrazide
;
loop_
    _publ_author_name
    _publ_author_footnote
    _publ_author_address
    'Hoong-Kun Fun'
;
      Thomson Reuters ResearcherID: A-3561-2009.
;
;
    X-ray Crystallography Unit
      School of Physics
      Universiti Sains Malaysia
      11800 USM, Penang
      Malaysia
;
    'Premrudee Promdet' .
;
Crystal Materials Research Unit
      Department of Chemistry
      Faculty of Science
      Prince of Songkla University
      Hat-Yai, Songkhla 90112
      Thailand
;
    'Jirapa Horkaew' .
;
 Crystal Materials Research Unit
      Department of Chemistry
      Faculty of Science
      Prince of Songkla University
      Hat-Yai, Songkhla 90112
      Thailand
;
    'Suchada Chantrapromma'
;
      Thomson Reuters ResearcherID: A-5085-2009.
      Additional correspondence author, e-mail: suchada.c@psu.ac.th.
;
;
Crystal Materials Research Unit
      Department of Chemistry
      Faculty of Science
      Prince of Songkla University
      Hat-Yai, Songkhla 90112
      Thailand
;
_iucr_refine_instructions_details
;
TITL mo_ppao9m in P2(1)   (R.T.)
CELL 0.71073  13.3344   5.0484  25.7665  90.000  98.250  90.000
ZERR    4.00   0.0017   0.0006   0.0033   0.000   0.002   0.000
LATT -1
SYMM -X, 0.5+Y, -Z
SFAC C H N O
UNIT 72 80 8 20
TEMP 24.000
SIZE 0.108 0.249 0.26
L.S. 10
BOND $H
FMAP 2 2 60
OMIt 1 1 3
OMIT -4 50
OMIT 1 -1 3
OMIT -1 -1 1
OMIT -1 1 1
PLAN 20
EADP C2A C3A
MERG 4
ACTA
CONF
WGHT    0.135700    4.557100
FVAR       0.49094
O1A   4    0.334326   -0.399071    0.674185    11.00000    0.11089    0.05849 =
         0.07568   -0.00128    0.05425   -0.01577
O2A   4    0.653053    0.112399    0.543715    11.00000    0.06421    0.12194 =
         0.05802   -0.00276    0.02761   -0.02103
O3A   4   -0.019740   -0.224839    0.854696    11.00000    0.04745    0.04213 =
         0.04565   -0.00432    0.01414   -0.00920
O4A   4    0.040467    0.069490    0.937240    11.00000    0.05952    0.04454 =
         0.03587    0.01081    0.02343    0.00689
O5A   4    0.190505    0.431143    0.937661    11.00000    0.05824    0.06093 =
         0.04455   -0.00992    0.00976   -0.01737
N1A   3    0.320769    0.031588    0.696857    11.00000    0.05484    0.06384 =
         0.05310    0.00697    0.02805   -0.00594
AFIX  43
H1NA  2    0.337295    0.192188    0.690855    11.00000   -1.20000
AFIX   0
N2A   3    0.256832   -0.025201    0.734061    11.00000    0.05156    0.06118 =
         0.04808   -0.00078    0.01736   -0.00548
C1A   1    0.436135   -0.083296    0.638205    11.00000    0.05560    0.05845 =
         0.04711   -0.00278    0.01700   -0.00699
C2A   1    0.440387   -0.243068    0.591852    11.00000    0.07641    0.17889 =
         0.05241   -0.03721    0.02464   -0.00559
AFIX  43
H2A   2    0.400810   -0.392459    0.582985    11.00000   -1.20000
AFIX   0
C3A   1    0.514934   -0.138682    0.560931    11.00000    0.07641    0.17889 =
         0.05241   -0.03721    0.02464   -0.00559
AFIX  43
H3A   2    0.515649   -0.211063    0.527795    11.00000   -1.20000
AFIX   0
C4A   1    0.585150    0.060117    0.576770    11.00000    0.04272    0.10087 =
         0.04681   -0.00213    0.00929   -0.00238
C5A   1    0.579968    0.192050    0.623103    11.00000    0.05474    0.09490 =
         0.04857   -0.01280    0.01511   -0.00158
AFIX  43
H5A   2    0.625696    0.326897    0.633997    11.00000   -1.20000
AFIX   0
C6A   1    0.507006    0.123315    0.653032    11.00000    0.05863    0.12832 =
         0.04722   -0.01401    0.01376   -0.00125
AFIX  43
H6A   2    0.503705    0.214773    0.684073    11.00000   -1.20000
AFIX   0
C7A   1    0.354877   -0.166986    0.671342    11.00000    0.07013    0.02944 =
         0.06050   -0.01642    0.00613    0.01683
C8A   1    0.240604    0.170762    0.760833    11.00000    0.05706    0.04713 =
         0.03385    0.00028    0.01373    0.00708
AFIX  43
H8AA  2    0.265253    0.335818    0.752788    11.00000   -1.20000
AFIX   0
C9A   1    0.181972    0.144244    0.805781    11.00000    0.03774    0.04222 =
         0.03572   -0.00206    0.01435    0.00650
C10A  1    0.106895   -0.038775    0.806008    11.00000    0.03582    0.03817 =
         0.03902   -0.00151    0.00656    0.00677
AFIX  43
H10A  2    0.089235   -0.148029    0.777079    11.00000   -1.20000
AFIX   0
C11A  1    0.056818   -0.062005    0.849433    11.00000    0.03516    0.02244 =
         0.03938    0.00558    0.00805    0.00541
C12A  1    0.086922    0.101157    0.893288    11.00000    0.04311    0.03410 =
         0.03586    0.00467    0.00949    0.00958
C13A  1    0.163983    0.288366    0.892529    11.00000    0.03049    0.03370 =
         0.03713   -0.00454    0.00516    0.00926
C14A  1    0.210471    0.315228    0.848248    11.00000    0.03326    0.03568 =
         0.04168    0.00147    0.01012    0.00711
AFIX  43
H14A  2    0.259722    0.444198    0.846618    11.00000   -1.20000
AFIX   0
C15A  1    0.725286    0.309237    0.557413    11.00000    0.06620    0.11489 =
         0.08135    0.02680    0.02307   -0.02877
AFIX 137
H15C  2    0.775384    0.302275    0.534153    11.00000   -1.50000
H15B  2    0.757291    0.281468    0.592803    11.00000   -1.50000
H15A  2    0.692940    0.479558    0.554720    11.00000   -1.50000
AFIX   0
C16A  1   -0.050746   -0.412612    0.812791    11.00000    0.04796    0.04382 =
         0.05043   -0.01027   -0.00237   -0.00159
AFIX 137
H16C  2   -0.098586   -0.535307    0.823727    11.00000   -1.50000
H16B  2    0.007495   -0.507531    0.804765    11.00000   -1.50000
H16A  2   -0.081650   -0.319175    0.782168    11.00000   -1.50000
AFIX   0
C17A  1   -0.026850    0.283938    0.945584    11.00000    0.07576    0.04515 =
         0.06255    0.00068    0.03831    0.00895
AFIX 137
H17C  2   -0.059083    0.246422    0.975773    11.00000   -1.50000
H17B  2   -0.077467    0.302757    0.915321    11.00000   -1.50000
H17A  2    0.011186    0.445402    0.951214    11.00000   -1.50000
AFIX   0
C18A  1    0.269541    0.618604    0.939611    11.00000    0.04968    0.06114 =
         0.05446   -0.01531   -0.00587   -0.00894
AFIX 137
H18C  2    0.276215    0.711552    0.972430    11.00000   -1.50000
H18B  2    0.254236    0.742475    0.911315    11.00000   -1.50000
H18A  2    0.331909    0.529239    0.936415    11.00000   -1.50000
AFIX   0
O1B   4    0.836757   -0.351987    0.679093    11.00000    0.09979    0.02310 =
         0.07593    0.00451    0.03852   -0.00083
O2B   4    1.155094    0.082120    0.540756    11.00000    0.06251    0.10425 =
         0.05173    0.00098    0.02808    0.00838
O3B   4    0.694183   -0.086093    0.932702    11.00000    0.06029    0.06368 =
         0.03462    0.00978    0.00972    0.01803
O4B   4    0.544691    0.263302    0.937086    11.00000    0.04996    0.04572 =
         0.03734   -0.00012    0.01805   -0.00088
O5B   4    0.475456    0.575487    0.856105    11.00000    0.04859    0.04400 =
         0.04527    0.00376    0.01309    0.02095
N1B   3    0.834579    0.077418    0.701555    11.00000    0.05572    0.03003 =
         0.03744    0.00119    0.02014    0.01005
AFIX   3
H1NB  2    0.827019    0.211658    0.681166    11.00000   -1.20000
AFIX   0
N2B   3    0.779484    0.034070    0.741926    11.00000    0.04209    0.04017 =
         0.04101    0.00692    0.01498   -0.00433
C1B   1    0.942712   -0.054078    0.640029    11.00000    0.04361    0.02525 =
         0.04384    0.00563    0.01513    0.01304
C2B   1    0.945148   -0.187852    0.593933    11.00000    0.05992    0.04312 =
         0.05074   -0.00965    0.01216   -0.00841
AFIX  43
H2B   2    0.894921   -0.312992    0.583891    11.00000   -1.20000
AFIX   0
C3B   1    1.016049   -0.148834    0.562262    11.00000    0.05914    0.05738 =
         0.04646   -0.01463    0.02055   -0.00058
AFIX  43
H3B   2    1.017267   -0.253077    0.532600    11.00000   -1.20000
AFIX   0
C4B   1    1.087838    0.052238    0.575034    11.00000    0.04651    0.07181 =
         0.03781    0.00027    0.00831    0.00711
C5B   1    1.087362    0.194772    0.620108    11.00000    0.04662    0.05084 =
         0.04906    0.00178    0.01368   -0.00241
AFIX  43
H5B   2    1.135754    0.325618    0.629292    11.00000   -1.20000
AFIX   0
C6B   1    1.013910    0.142982    0.652271    11.00000    0.04729    0.05130 =
         0.04335   -0.00583    0.01253    0.00264
AFIX  43
H6B   2    1.012921    0.243057    0.682496    11.00000   -1.20000
AFIX   0
C7B   1    0.869133   -0.125718    0.675727    11.00000    0.05661    0.03045 =
         0.05059    0.00667    0.01583    0.00780
C8B   1    0.732067    0.240566    0.755182    11.00000    0.03533    0.04580 =
         0.04012   -0.00139    0.01067   -0.00279
AFIX  43
H8B   2    0.729868    0.395123    0.735412    11.00000   -1.20000
AFIX   0
C9B   1    0.681471    0.226115    0.802339    11.00000    0.03387    0.04433 =
         0.04109   -0.00860    0.00824   -0.00515
C10B  1    0.713011    0.061118    0.843759    11.00000    0.03360    0.04727 =
         0.04242   -0.00943    0.01058    0.00888
AFIX  43
H10B  2    0.766882   -0.053526    0.841680    11.00000   -1.20000
AFIX   0
C11B  1    0.666824    0.060544    0.888612    11.00000    0.03892    0.03767 =
         0.04049   -0.00106    0.00376    0.00600
C12B  1    0.587364    0.243991    0.892085    11.00000    0.03360    0.03753 =
         0.03231   -0.00209    0.00980    0.00591
C13B  1    0.555431    0.406006    0.850003    11.00000    0.02973    0.03955 =
         0.03741   -0.01035    0.01255    0.00072
C14B  1    0.602828    0.408602    0.805701    11.00000    0.03988    0.04781 =
         0.03249   -0.00307    0.00681    0.00205
AFIX  43
H14B  2    0.583209    0.528250    0.778706    11.00000   -1.20000
AFIX   0
C15B  1    1.227525    0.293193    0.551277    11.00000    0.06109    0.12418 =
         0.08132   -0.03501    0.03999   -0.03184
AFIX 137
H15D  2    1.258087    0.328060    0.520433    11.00000   -1.50000
H15E  2    1.278996    0.242544    0.579486    11.00000   -1.50000
H15F  2    1.193860    0.449926    0.560936    11.00000   -1.50000
AFIX   0
C16B  1    0.775668   -0.263456    0.932757    11.00000    0.05235    0.03845 =
         0.06291    0.01030    0.00382    0.01183
AFIX 137
H16D  2    0.797347   -0.324552    0.967857    11.00000   -1.50000
H16E  2    0.830850   -0.174928    0.919868    11.00000   -1.50000
H16F  2    0.754372   -0.411834    0.910584    11.00000   -1.50000
AFIX   0
C17B  1    0.474422    0.061530    0.945602    11.00000    0.07153    0.05953 =
         0.05293    0.00822    0.03313   -0.00243
AFIX 137
H17D  2    0.464131    0.062915    0.981720    11.00000   -1.50000
H17E  2    0.500633   -0.107756    0.937165    11.00000   -1.50000
H17F  2    0.411070    0.093234    0.923669    11.00000   -1.50000
AFIX   0
C18B  1    0.440421    0.746251    0.815401    11.00000    0.04663    0.05078 =
         0.05141   -0.00936    0.00411    0.01502
AFIX 137
H18D  2    0.386494    0.852715    0.825188    11.00000   -1.50000
H18E  2    0.415759    0.645346    0.784626    11.00000   -1.50000
H18F  2    0.494743    0.858975    0.808195    11.00000   -1.50000
HKLF 4
REM  mo_ppao9m in P2(1)   (R.T.)
REM R1 =  0.0900 for   2671 Fo > 4sig(Fo)  and  0.1084 for all   3361 data
REM    453 parameters refined using      1 restraints
END
WGHT      0.1360      4.5546
REM Highest difference peak  0.746,  deepest hole -0.466,  1-sigma level  0.088
Q1    1   0.3225  0.3248  0.7015  11.00000  0.05    0.75
Q2    1   0.6510  0.4022  0.5408  11.00000  0.05    0.73
Q3    1   0.2727  0.3813  0.7441  11.00000  0.05    0.71
Q4    1   0.5799  0.4133  0.5796  11.00000  0.05    0.71
Q5    1   0.4353 -0.5052  0.6401  11.00000  0.05    0.66
Q6    1   0.5067 -0.4039  0.5614  11.00000  0.05    0.64
Q7    1   0.4349 -0.4001  0.6023  11.00000  0.05    0.41
Q8    1   0.9541 -0.4886  0.6021  11.00000  0.05    0.40
Q9    1   0.5055  0.3346  0.6574  11.00000  0.05    0.39
Q10   1   0.3219 -0.2283  0.6970  11.00000  0.05    0.35
Q11   1   0.2863 -0.2031  0.6813  11.00000  0.05    0.33
Q12   1  -0.0198 -0.0493  0.8408  11.00000  0.05    0.33
Q13   1   0.0428  0.5343  0.9199  11.00000  0.05    0.29
Q14   1   0.7943 -0.4456  0.6937  11.00000  0.05    0.29
Q15   1   1.0157  0.4794  0.6022  11.00000  0.05    0.27
Q16   1   0.8671  0.3754  0.6720  11.00000  0.05    0.26
Q17   1   1.1445  0.5187  0.5443  11.00000  0.05    0.26
Q18   1   0.2011 -0.1340  0.7457  11.00000  0.05    0.25
Q19   1   0.2186 -0.1146  0.7551  11.00000  0.05    0.25
Q20   1   0.0565 -0.0075  0.8227  11.00000  0.05    0.24
;
data_I
_audit_creation_method     SHELXL-97
_chemical_name_systematic
;
(<i>E</i>)-4-Methoxy-<i>N</i>'-(3,4,5-trimethoxybenzylidene)benzohydrazide
;
_chemical_name_common
;
;
_chemical_formula_moiety     'C18 H20 N2 O5'
_chemical_formula_sum     'C18 H20 N2 O5'
_chemical_formula_iupac     'C18 H20 N2 O5'
_chemical_formula_weight     344.36
_chemical_melting_point_gt     464
_chemical_melting_point_lt     465
_symmetry_cell_setting     monoclinic
_symmetry_space_group_name_H-M     'P 21'
_symmetry_space_group_name_Hall     'P 2yb'
loop_
    _symmetry_equiv_pos_as_xyz
    'x, y, z'
    '-x, y+1/2, -z'
_cell_length_a     13.3344(17)
_cell_length_b     5.0484(6)
_cell_length_c     25.767(3)
_cell_angle_alpha     90.00
_cell_angle_beta     98.250(2)
_cell_angle_gamma     90.00
_cell_volume     1716.6(4)
_cell_formula_units_Z     4
_cell_measurement_reflns_used     3361
_cell_measurement_theta_min     1.63
_cell_measurement_theta_max     25.00
_cell_measurement_temperature     297(2)
_exptl_crystal_description     Block
_exptl_crystal_colour     Colorless
_exptl_crystal_size_max     0.26
_exptl_crystal_size_mid     0.25
_exptl_crystal_size_min     0.11
_exptl_crystal_density_diffrn     1.332
_exptl_crystal_density_meas     ?
_exptl_crystal_density_method     'not measured'
_exptl_crystal_F_000     728
_exptl_absorpt_coefficient_mu     0.098
_exptl_absorpt_correction_type     multi-scan
_exptl_absorpt_process_details     '(SADABS; Bruker, 2005)'
_exptl_absorpt_correction_T_min     0.9749
_exptl_absorpt_correction_T_max     0.9895
_exptl_special_details     ?
_diffrn_ambient_temperature     297(2)
_diffrn_radiation_type     MoK\a
_diffrn_radiation_wavelength     0.71073
_diffrn_radiation_source     'fine-focus sealed tube'
_diffrn_radiation_monochromator     graphite
_diffrn_measurement_device_type
;
Bruker SMART APEXII CCD area-detector
;
_diffrn_measurement_method     '\w scans'
_diffrn_detector_area_resol_mean     8.33
_diffrn_reflns_number     12488
_diffrn_reflns_av_R_equivalents     0.0391
_diffrn_reflns_av_sigmaI/netI     0.0326
_diffrn_reflns_theta_min     1.63
_diffrn_reflns_theta_max     25.00
_diffrn_reflns_theta_full     25.00
_diffrn_measured_fraction_theta_max     0.997
_diffrn_measured_fraction_theta_full     0.997
_diffrn_reflns_limit_h_min     -15
_diffrn_reflns_limit_h_max     15
_diffrn_reflns_limit_k_min     -6
_diffrn_reflns_limit_k_max     6
_diffrn_reflns_limit_l_min     -30
_diffrn_reflns_limit_l_max     30
_diffrn_standards_number     0
_diffrn_standards_interval_count     ?
_diffrn_standards_interval_time     ?
_diffrn_standards_decay_%     ?
_refine_special_details
;
 Refinement of F^2^ against ALL reflections.  The weighted R-factor wR and
 goodness of fit S are based on F^2^, conventional R-factors R are based
 on F, with F set to zero for negative F^2^. The threshold expression of
 F^2^ > 2sigma(F^2^) is used only for calculating R-factors(gt) etc. and is
 not relevant to the choice of reflections for refinement.  R-factors based
 on F^2^ are statistically about twice as large as those based on F, and R-
 factors based on ALL data will be even larger.
;
_reflns_number_total     3361
_reflns_number_gt     2671
_reflns_threshold_expression     I>2\s(I)
_refine_ls_structure_factor_coef     Fsqd
_refine_ls_matrix_type     full
_refine_ls_R_factor_all     0.1084
_refine_ls_R_factor_gt     0.0900
_refine_ls_wR_factor_gt     0.2581
_refine_ls_wR_factor_ref     0.2753
_refine_ls_goodness_of_fit_ref     1.045
_refine_ls_restrained_S_all     1.045
_refine_ls_number_reflns     3361
_refine_ls_number_parameters     453
_refine_ls_number_restraints     1
_refine_ls_hydrogen_treatment     constr
_refine_ls_weighting_scheme     calc
_refine_ls_weighting_details
         'calc w=1/[\s^2^(Fo^2^)+(0.1357P)^2^+4.5571P] where P=(Fo^2^+2Fc^2^)/3'
_atom_sites_solution_hydrogens     geom
_atom_sites_solution_primary     direct
_atom_sites_solution_secondary     difmap
_refine_ls_shift/su_max     0.001
_refine_ls_shift/su_mean     0.001
_refine_diff_density_max     0.746
_refine_diff_density_min     -0.466
_refine_ls_extinction_method     none
_refine_ls_extinction_coef     ?
loop_
    _atom_type_symbol
    _atom_type_description
    _atom_type_scat_dispersion_real
    _atom_type_scat_dispersion_imag
    _atom_type_scat_source
    'C' 'C' 0.0033 0.0000
                         'International Tables Vol C Tables 4.2.6.8 and 6.1.1.4'
    'H' 'H' 0.0000 0.0000
                         'International Tables Vol C Tables 4.2.6.8 and 6.1.1.4'
    'N' 'N' 0.0061 0.0000
                         'International Tables Vol C Tables 4.2.6.8 and 6.1.1.4'
    'O' 'O' 0.0106 0.0000
                         'International Tables Vol C Tables 4.2.6.8 and 6.1.1.4'
_computing_data_collection     'APEX2 (Bruker, 2005)'
_computing_cell_refinement     'SAINT (Bruker, 2005)'
_computing_data_reduction     'SAINT (Bruker, 2005)'
_computing_structure_solution     'SHELXTL (Sheldrick, 2008)'
_computing_structure_refinement     'SHELXTL (Sheldrick, 2008)'
_computing_molecular_graphics     'SHELXTL (Sheldrick, 2008)'
_computing_publication_material
;
SHELXTL (Sheldrick, 2008) and PLATON (Spek, 2009)
;
loop_
    _atom_site_type_symbol
    _atom_site_label
    _atom_site_fract_x
    _atom_site_fract_y
    _atom_site_fract_z
    _atom_site_U_iso_or_equiv
    _atom_site_adp_type
    _atom_site_calc_flag
    _atom_site_refinement_flags
    _atom_site_occupancy
    _atom_site_symmetry_multiplicity
    _atom_site_disorder_assembly
    _atom_site_disorder_group
    O O1A 0.3343(7) -0.3991(18) 0.6742(3) 0.078(2) Uani d . 1 1 . .
    O O2A 0.6531(5) 0.112(2) 0.5437(3) 0.080(3) Uani d . 1 1 . .
    O O3A -0.0197(4) -0.2248(13) 0.8547(2) 0.0443(14) Uani d . 1 1 . .
    O O4A 0.0405(4) 0.0695(13) 0.93724(19) 0.0450(14) Uani d . 1 1 . .
    O O5A 0.1905(4) 0.4311(15) 0.9377(2) 0.0543(17) Uani d . 1 1 . .
    N N1A 0.3208(5) 0.0316(19) 0.6969(3) 0.055(2) Uani d . 1 1 . .
    H H1NA 0.3373 0.1922 0.6909 0.066 Uiso calc R 1 1 . .
    N N2A 0.2568(5) -0.0252(18) 0.7341(3) 0.053(2) Uani d . 1 1 . .
    C C1A 0.4361(7) -0.083(2) 0.6382(3) 0.053(2) Uani d . 1 1 . .
    C C2A 0.4404(8) -0.243(4) 0.5919(4) 0.101(4) Uani d . 1 1 . .
    H H2A 0.4008 -0.3925 0.5830 0.121 Uiso calc R 1 1 . .
    C C3A 0.5149(8) -0.139(4) 0.5609(4) 0.101(4) Uani d . 1 1 . .
    H H3A 0.5156 -0.2111 0.5278 0.121 Uiso calc R 1 1 . .
    C C4A 0.5852(6) 0.060(3) 0.5768(3) 0.063(3) Uani d . 1 1 . .
    C C5A 0.5800(7) 0.192(3) 0.6231(3) 0.065(3) Uani d . 1 1 . .
    H H5A 0.6257 0.3269 0.6340 0.078 Uiso calc R 1 1 . .
    C C6A 0.5070(7) 0.123(3) 0.6530(4) 0.077(4) Uani d . 1 1 . .
    H H6A 0.5037 0.2148 0.6841 0.093 Uiso calc R 1 1 . .
    C C7A 0.3549(8) -0.1670(18) 0.6713(4) 0.054(2) Uani d . 1 1 . .
    C C8A 0.2406(7) 0.1708(19) 0.7608(3) 0.045(2) Uani d . 1 1 . .
    H H8AA 0.2653 0.3358 0.7528 0.054 Uiso calc R 1 1 . .
    C C9A 0.1820(6) 0.1442(17) 0.8058(3) 0.0377(19) Uani d . 1 1 . .
    C C10A 0.1069(5) -0.0388(17) 0.8060(3) 0.0376(18) Uani d . 1 1 . .
    H H10A 0.0892 -0.1480 0.7771 0.045 Uiso calc R 1 1 . .
    C C11A 0.0568(5) -0.0620(15) 0.8494(3) 0.0321(16) Uani d . 1 1 . .
    C C12A 0.0869(6) 0.1012(18) 0.8933(3) 0.0373(18) Uani d . 1 1 . .
    C C13A 0.1640(5) 0.2884(17) 0.8925(3) 0.0337(17) Uani d . 1 1 . .
    C C14A 0.2105(5) 0.3152(17) 0.8482(3) 0.0364(18) Uani d . 1 1 . .
    H H14A 0.2597 0.4442 0.8466 0.044 Uiso calc R 1 1 . .
    C C15A 0.7253(8) 0.309(3) 0.5574(4) 0.086(4) Uani d . 1 1 . .
    H H15C 0.7754 0.3023 0.5342 0.129 Uiso calc R 1 1 . .
    H H15B 0.7573 0.2815 0.5928 0.129 Uiso calc R 1 1 . .
    H H15A 0.6929 0.4796 0.5547 0.129 Uiso calc R 1 1 . .
    C C16A -0.0507(6) -0.413(2) 0.8128(3) 0.048(2) Uani d . 1 1 . .
    H H16C -0.0986 -0.5353 0.8237 0.072 Uiso calc R 1 1 . .
    H H16B 0.0075 -0.5075 0.8048 0.072 Uiso calc R 1 1 . .
    H H16A -0.0817 -0.3192 0.7822 0.072 Uiso calc R 1 1 . .
    C C17A -0.0268(7) 0.284(2) 0.9456(4) 0.058(3) Uani d . 1 1 . .
    H H17C -0.0591 0.2464 0.9758 0.088 Uiso calc R 1 1 . .
    H H17B -0.0775 0.3028 0.9153 0.088 Uiso calc R 1 1 . .
    H H17A 0.0112 0.4454 0.9512 0.088 Uiso calc R 1 1 . .
    C C18A 0.2695(6) 0.619(2) 0.9396(4) 0.056(3) Uani d . 1 1 . .
    H H18C 0.2762 0.7116 0.9724 0.085 Uiso calc R 1 1 . .
    H H18B 0.2542 0.7425 0.9113 0.085 Uiso calc R 1 1 . .
    H H18A 0.3319 0.5292 0.9364 0.085 Uiso calc R 1 1 . .
    O O1B 0.8368(6) -0.3520(12) 0.6791(3) 0.064(2) Uani d . 1 1 . .
    O O2B 1.1551(5) 0.082(2) 0.5408(2) 0.071(2) Uani d . 1 1 . .
    O O3B 0.6942(4) -0.0861(15) 0.9327(2) 0.0526(16) Uani d . 1 1 . .
    O O4B 0.5447(4) 0.2633(13) 0.93709(19) 0.0432(14) Uani d . 1 1 . .
    O O5B 0.4755(4) 0.5755(13) 0.8561(2) 0.0453(14) Uani d . 1 1 . .
    N N1B 0.8346(5) 0.0774(14) 0.7016(2) 0.0397(15) Uani d . 1 1 . .
    H H1NB 0.8270 0.2117 0.6812 0.048 Uiso d R 1 1 . .
    N N2B 0.7795(5) 0.0341(15) 0.7419(2) 0.0402(16) Uani d . 1 1 . .
    C C1B 0.9427(6) -0.0541(16) 0.6400(3) 0.0367(17) Uani d . 1 1 . .
    C C2B 0.9451(7) -0.1879(19) 0.5939(3) 0.051(2) Uani d . 1 1 . .
    H H2B 0.8949 -0.3130 0.5839 0.061 Uiso calc R 1 1 . .
    C C3B 1.0160(7) -0.149(2) 0.5623(3) 0.053(2) Uani d . 1 1 . .
    H H3B 1.0173 -0.2531 0.5326 0.064 Uiso calc R 1 1 . .
    C C4B 1.0878(6) 0.052(2) 0.5750(3) 0.052(2) Uani d . 1 1 . .
    C C5B 1.0874(6) 0.195(2) 0.6201(3) 0.048(2) Uani d . 1 1 . .
    H H5B 1.1358 0.3256 0.6293 0.058 Uiso calc R 1 1 . .
    C C6B 1.0139(6) 0.143(2) 0.6523(3) 0.047(2) Uani d . 1 1 . .
    H H6B 1.0129 0.2431 0.6825 0.056 Uiso calc R 1 1 . .
    C C7B 0.8691(7) -0.1257(18) 0.6757(3) 0.045(2) Uani d . 1 1 . .
    C C8B 0.7321(5) 0.241(2) 0.7552(3) 0.0399(19) Uani d . 1 1 . .
    H H8B 0.7299 0.3951 0.7354 0.048 Uiso calc R 1 1 . .
    C C9B 0.6815(5) 0.2261(18) 0.8023(3) 0.0395(19) Uani d . 1 1 . .
    C C10B 0.7130(5) 0.061(2) 0.8438(3) 0.0406(19) Uani d . 1 1 . .
    H H10B 0.7669 -0.0535 0.8417 0.049 Uiso calc R 1 1 . .
    C C11B 0.6668(5) 0.0605(19) 0.8886(3) 0.0392(18) Uani d . 1 1 . .
    C C12B 0.5874(5) 0.2440(18) 0.8921(3) 0.0340(17) Uani d . 1 1 . .
    C C13B 0.5554(5) 0.4060(18) 0.8500(3) 0.0348(17) Uani d . 1 1 . .
    C C14B 0.6028(5) 0.4086(19) 0.8057(3) 0.0399(19) Uani d . 1 1 . .
    H H14B 0.5832 0.5282 0.7787 0.048 Uiso calc R 1 1 . .
    C C15B 1.2275(8) 0.293(3) 0.5513(4) 0.086(4) Uani d . 1 1 . .
    H H15D 1.2581 0.3281 0.5204 0.129 Uiso calc R 1 1 . .
    H H15E 1.2790 0.2425 0.5795 0.129 Uiso calc R 1 1 . .
    H H15F 1.1939 0.4499 0.5609 0.129 Uiso calc R 1 1 . .
    C C16B 0.7757(6) -0.263(2) 0.9328(4) 0.052(2) Uani d . 1 1 . .
    H H16D 0.7973 -0.3246 0.9679 0.078 Uiso calc R 1 1 . .
    H H16E 0.8309 -0.1749 0.9199 0.078 Uiso calc R 1 1 . .
    H H16F 0.7544 -0.4118 0.9106 0.078 Uiso calc R 1 1 . .
    C C17B 0.4744(7) 0.062(2) 0.9456(3) 0.059(3) Uani d . 1 1 . .
    H H17D 0.4641 0.0629 0.9817 0.088 Uiso calc R 1 1 . .
    H H17E 0.5006 -0.1078 0.9372 0.088 Uiso calc R 1 1 . .
    H H17F 0.4111 0.0932 0.9237 0.088 Uiso calc R 1 1 . .
    C C18B 0.4404(6) 0.746(2) 0.8154(3) 0.050(2) Uani d . 1 1 . .
    H H18D 0.3865 0.8527 0.8252 0.075 Uiso calc R 1 1 . .
    H H18E 0.4158 0.6453 0.7846 0.075 Uiso calc R 1 1 . .
    H H18F 0.4947 0.8590 0.8082 0.075 Uiso calc R 1 1 . .
loop_
    _atom_site_aniso_label
    _atom_site_aniso_U_11
    _atom_site_aniso_U_22
    _atom_site_aniso_U_33
    _atom_site_aniso_U_12
    _atom_site_aniso_U_13
    _atom_site_aniso_U_23
    O1A 0.111(6) 0.058(5) 0.076(5) -0.016(5) 0.054(4) -0.001(4)
    O2A 0.064(4) 0.122(8) 0.058(4) -0.021(5) 0.028(3) -0.003(5)
    O3A 0.047(3) 0.042(3) 0.046(3) -0.009(3) 0.014(3) -0.004(3)
    O4A 0.060(3) 0.045(3) 0.036(3) 0.007(3) 0.023(2) 0.011(3)
    O5A 0.058(3) 0.061(4) 0.045(3) -0.017(4) 0.010(3) -0.010(3)
    N1A 0.055(4) 0.064(5) 0.053(4) -0.006(4) 0.028(3) 0.007(4)
    N2A 0.052(4) 0.061(6) 0.048(4) -0.005(4) 0.017(3) -0.001(4)
    C1A 0.056(5) 0.058(6) 0.047(5) -0.007(5) 0.017(4) -0.003(5)
    C2A 0.076(5) 0.179(12) 0.052(4) -0.006(7) 0.025(4) -0.037(7)
    C3A 0.076(5) 0.179(12) 0.052(4) -0.006(7) 0.025(4) -0.037(7)
    C4A 0.043(4) 0.101(9) 0.047(5) -0.002(6) 0.009(4) -0.002(6)
    C5A 0.055(5) 0.095(9) 0.049(5) -0.002(6) 0.015(4) -0.013(6)
    C6A 0.059(6) 0.128(12) 0.047(5) -0.001(7) 0.014(5) -0.014(7)
    C7A 0.070(6) 0.029(5) 0.061(5) 0.017(5) 0.006(5) -0.016(4)
    C8A 0.057(5) 0.047(5) 0.034(4) 0.007(4) 0.014(4) 0.000(4)
    C9A 0.038(4) 0.042(5) 0.036(4) 0.007(4) 0.014(3) -0.002(4)
    C10A 0.036(4) 0.038(5) 0.039(4) 0.007(4) 0.007(3) -0.002(4)
    C11A 0.035(4) 0.022(4) 0.039(4) 0.005(3) 0.008(3) 0.006(3)
    C12A 0.043(4) 0.034(4) 0.036(4) 0.010(4) 0.009(3) 0.005(4)
    C13A 0.030(3) 0.034(4) 0.037(4) 0.009(3) 0.005(3) -0.005(4)
    C14A 0.033(4) 0.036(5) 0.042(4) 0.007(4) 0.010(3) 0.001(4)
    C15A 0.066(6) 0.115(12) 0.081(7) -0.029(8) 0.023(6) 0.027(8)
    C16A 0.048(4) 0.044(5) 0.050(5) -0.002(5) -0.002(4) -0.010(5)
    C17A 0.076(6) 0.045(6) 0.063(5) 0.009(5) 0.038(5) 0.001(5)
    C18A 0.050(5) 0.061(6) 0.054(5) -0.009(5) -0.006(4) -0.015(5)
    O1B 0.100(6) 0.023(3) 0.076(5) -0.001(3) 0.039(4) 0.005(3)
    O2B 0.063(4) 0.104(6) 0.052(3) 0.008(5) 0.028(3) 0.001(5)
    O3B 0.060(3) 0.064(4) 0.035(3) 0.018(4) 0.010(3) 0.010(3)
    O4B 0.050(3) 0.046(3) 0.037(3) -0.001(3) 0.018(2) 0.000(3)
    O5B 0.049(3) 0.044(3) 0.045(3) 0.021(3) 0.013(2) 0.004(3)
    N1B 0.056(4) 0.030(4) 0.037(3) 0.010(3) 0.020(3) 0.001(3)
    N2B 0.042(3) 0.040(4) 0.041(3) -0.004(3) 0.015(3) 0.007(3)
    C1B 0.044(4) 0.025(4) 0.044(4) 0.013(3) 0.015(3) 0.006(3)
    C2B 0.060(5) 0.043(5) 0.051(5) -0.008(5) 0.012(4) -0.010(4)
    C3B 0.059(5) 0.057(6) 0.046(5) -0.001(5) 0.021(4) -0.015(4)
    C4B 0.047(4) 0.072(7) 0.038(4) 0.007(5) 0.008(3) 0.000(5)
    C5B 0.047(5) 0.051(6) 0.049(5) -0.002(4) 0.014(4) 0.002(4)
    C6B 0.047(5) 0.051(6) 0.043(4) 0.003(4) 0.013(4) -0.006(4)
    C7B 0.057(5) 0.030(5) 0.051(5) 0.008(4) 0.016(4) 0.007(4)
    C8B 0.035(4) 0.046(5) 0.040(4) -0.003(4) 0.011(3) -0.001(4)
    C9B 0.034(4) 0.044(5) 0.041(4) -0.005(4) 0.008(3) -0.009(4)
    C10B 0.034(4) 0.047(5) 0.042(4) 0.009(4) 0.011(3) -0.009(4)
    C11B 0.039(4) 0.038(4) 0.040(4) 0.006(4) 0.004(3) -0.001(4)
    C12B 0.034(4) 0.038(4) 0.032(4) 0.006(4) 0.010(3) -0.002(4)
    C13B 0.030(3) 0.040(4) 0.037(4) 0.001(4) 0.013(3) -0.010(4)
    C14B 0.040(4) 0.048(5) 0.032(4) 0.002(4) 0.007(3) -0.003(4)
    C15B 0.061(6) 0.124(12) 0.081(7) -0.032(8) 0.040(6) -0.035(9)
    C16B 0.052(5) 0.038(5) 0.063(5) 0.012(4) 0.004(4) 0.010(5)
    C17B 0.072(6) 0.060(6) 0.053(5) -0.002(6) 0.033(5) 0.008(6)
    C18B 0.047(5) 0.051(5) 0.051(5) 0.015(5) 0.004(4) -0.009(5)
_geom_special_details
;
 All esds (except the esd in the dihedral angle between two l.s. planes)
 are estimated using the full covariance matrix.  The cell esds are taken
 into account individually in the estimation of esds in distances, angles
 and torsion angles; correlations between esds in cell parameters are only
 used when they are defined by crystal symmetry.  An approximate (isotropic)
 treatment of cell esds is used for estimating esds involving l.s. planes.
;
loop_
    _geom_bond_atom_site_label_1
    _geom_bond_atom_site_label_2
    _geom_bond_site_symmetry_2
    _geom_bond_distance
    _geom_bond_publ_flag
    O1A C7A . 1.208(13) ?
    O2A C4A . 1.355(10) ?
    O2A C15A . 1.394(15) ?
    O3A C11A . 1.333(9) ?
    O3A C16A . 1.452(10) ?
    O4A C12A . 1.376(8) ?
    O4A C17A . 1.442(11) ?
    O5A C13A . 1.371(9) ?
    O5A C18A . 1.412(11) ?
    N1A C7A . 1.315(12) ?
    N1A N2A . 1.401(9) ?
    N1A H1NA . 0.8600 ?
    N2A C8A . 1.243(12) ?
    C1A C6A . 1.422(17) ?
    C1A C2A . 1.449(16) ?
    C1A C7A . 1.532(13) ?
    C2A C3A . 1.459(18) ?
    C2A H2A . 0.9300 ?
    C3A C4A . 1.39(2) ?
    C3A H3A . 0.9300 ?
    C4A C5A . 1.377(14) ?
    C5A C6A . 1.370(13) ?
    C5A H5A . 0.9300 ?
    C6A H6A . 0.9300 ?
    C8A C9A . 1.493(10) ?
    C8A H8AA . 0.9300 ?
    C9A C10A . 1.363(11) ?
    C9A C14A . 1.403(11) ?
    C10A C11A . 1.388(10) ?
    C10A H10A . 0.9300 ?
    C11A C12A . 1.409(11) ?
    C12A C13A . 1.398(11) ?
    C13A C14A . 1.381(10) ?
    C14A H14A . 0.9300 ?
    C15A H15C . 0.9600 ?
    C15A H15B . 0.9600 ?
    C15A H15A . 0.9600 ?
    C16A H16C . 0.9600 ?
    C16A H16B . 0.9600 ?
    C16A H16A . 0.9600 ?
    C17A H17C . 0.9600 ?
    C17A H17B . 0.9600 ?
    C17A H17A . 0.9600 ?
    C18A H18C . 0.9600 ?
    C18A H18B . 0.9600 ?
    C18A H18A . 0.9600 ?
    O1B C7B . 1.229(11) ?
    O2B C4B . 1.354(9) ?
    O2B C15B . 1.438(15) ?
    O3B C11B . 1.361(10) ?
    O3B C16B . 1.408(10) ?
    O4B C12B . 1.366(8) ?
    O4B C17B . 1.422(11) ?
    O5B C18B . 1.386(11) ?
    O5B C13B . 1.394(9) ?
    N1B C7B . 1.340(11) ?
    N1B N2B . 1.374(8) ?
    N1B H1NB . 0.8545 ?
    N2B C8B . 1.290(11) ?
    C1B C2B . 1.371(11) ?
    C1B C6B . 1.380(12) ?
    C1B C7B . 1.483(11) ?
    C2B C3B . 1.349(11) ?
    C2B H2B . 0.9300 ?
    C3B C4B . 1.402(14) ?
    C3B H3B . 0.9300 ?
    C4B C5B . 1.367(12) ?
    C5B C6B . 1.395(11) ?
    C5B H5B . 0.9300 ?
    C6B H6B . 0.9300 ?
    C8B C9B . 1.474(10) ?
    C8B H8B . 0.9300 ?
    C9B C10B . 1.371(12) ?
    C9B C14B . 1.408(11) ?
    C10B C11B . 1.385(10) ?
    C10B H10B . 0.9300 ?
    C11B C12B . 1.420(11) ?
    C12B C13B . 1.376(11) ?
    C13B C14B . 1.382(9) ?
    C14B H14B . 0.9300 ?
    C15B H15D . 0.9600 ?
    C15B H15E . 0.9600 ?
    C15B H15F . 0.9600 ?
    C16B H16D . 0.9600 ?
    C16B H16E . 0.9600 ?
    C16B H16F . 0.9600 ?
    C17B H17D . 0.9600 ?
    C17B H17E . 0.9600 ?
    C17B H17F . 0.9600 ?
    C18B H18D . 0.9600 ?
    C18B H18E . 0.9600 ?
    C18B H18F . 0.9600 ?
loop_
    _geom_angle_atom_site_label_1
    _geom_angle_atom_site_label_2
    _geom_angle_atom_site_label_3
    _geom_angle_site_symmetry_1
    _geom_angle_site_symmetry_3
    _geom_angle
    _geom_angle_publ_flag
    C4A O2A C15A . . 118.7(9) ?
    C11A O3A C16A . . 117.9(6) ?
    C12A O4A C17A . . 113.5(6) ?
    C13A O5A C18A . . 118.9(6) ?
    C7A N1A N2A . . 118.3(9) ?
    C7A N1A H1NA . . 120.8 ?
    N2A N1A H1NA . . 120.8 ?
    C8A N2A N1A . . 112.9(8) ?
    C6A C1A C2A . . 121.8(9) ?
    C6A C1A C7A . . 123.3(8) ?
    C2A C1A C7A . . 114.9(10) ?
    C1A C2A C3A . . 111.1(15) ?
    C1A C2A H2A . . 124.5 ?
    C3A C2A H2A . . 124.5 ?
    C4A C3A C2A . . 125.6(11) ?
    C4A C3A H3A . . 117.2 ?
    C2A C3A H3A . . 117.2 ?
    O2A C4A C5A . . 124.9(11) ?
    O2A C4A C3A . . 116.0(9) ?
    C5A C4A C3A . . 119.1(9) ?
    C6A C5A C4A . . 119.6(11) ?
    C6A C5A H5A . . 120.2 ?
    C4A C5A H5A . . 120.2 ?
    C5A C6A C1A . . 122.2(10) ?
    C5A C6A H6A . . 118.9 ?
    C1A C6A H6A . . 118.9 ?
    O1A C7A N1A . . 127.7(10) ?
    O1A C7A C1A . . 119.1(9) ?
    N1A C7A C1A . . 113.0(9) ?
    N2A C8A C9A . . 120.8(8) ?
    N2A C8A H8AA . . 119.6 ?
    C9A C8A H8AA . . 119.6 ?
    C10A C9A C14A . . 122.1(7) ?
    C10A C9A C8A . . 122.1(7) ?
    C14A C9A C8A . . 115.9(7) ?
    C9A C10A C11A . . 120.0(7) ?
    C9A C10A H10A . . 120.0 ?
    C11A C10A H10A . . 120.0 ?
    O3A C11A C10A . . 126.8(7) ?
    O3A C11A C12A . . 114.4(6) ?
    C10A C11A C12A . . 118.8(7) ?
    O4A C12A C13A . . 120.6(7) ?
    O4A C12A C11A . . 118.8(7) ?
    C13A C12A C11A . . 120.6(7) ?
    O5A C13A C14A . . 123.9(7) ?
    O5A C13A C12A . . 116.4(6) ?
    C14A C13A C12A . . 119.7(7) ?
    C13A C14A C9A . . 118.7(7) ?
    C13A C14A H14A . . 120.6 ?
    C9A C14A H14A . . 120.6 ?
    O2A C15A H15C . . 109.5 ?
    O2A C15A H15B . . 109.5 ?
    H15C C15A H15B . . 109.5 ?
    O2A C15A H15A . . 109.5 ?
    H15C C15A H15A . . 109.5 ?
    H15B C15A H15A . . 109.5 ?
    O3A C16A H16C . . 109.5 ?
    O3A C16A H16B . . 109.5 ?
    H16C C16A H16B . . 109.5 ?
    O3A C16A H16A . . 109.5 ?
    H16C C16A H16A . . 109.5 ?
    H16B C16A H16A . . 109.5 ?
    O4A C17A H17C . . 109.5 ?
    O4A C17A H17B . . 109.5 ?
    H17C C17A H17B . . 109.5 ?
    O4A C17A H17A . . 109.5 ?
    H17C C17A H17A . . 109.5 ?
    H17B C17A H17A . . 109.5 ?
    O5A C18A H18C . . 109.5 ?
    O5A C18A H18B . . 109.5 ?
    H18C C18A H18B . . 109.5 ?
    O5A C18A H18A . . 109.5 ?
    H18C C18A H18A . . 109.5 ?
    H18B C18A H18A . . 109.5 ?
    C4B O2B C15B . . 116.7(8) ?
    C11B O3B C16B . . 117.5(6) ?
    C12B O4B C17B . . 116.3(7) ?
    C18B O5B C13B . . 118.5(6) ?
    C7B N1B N2B . . 120.9(7) ?
    C7B N1B H1NB . . 108.7 ?
    N2B N1B H1NB . . 124.3 ?
    C8B N2B N1B . . 114.0(7) ?
    C2B C1B C6B . . 116.9(7) ?
    C2B C1B C7B . . 121.2(8) ?
    C6B C1B C7B . . 121.9(8) ?
    C3B C2B C1B . . 123.9(9) ?
    C3B C2B H2B . . 118.0 ?
    C1B C2B H2B . . 118.0 ?
    C2B C3B C4B . . 118.6(8) ?
    C2B C3B H3B . . 120.7 ?
    C4B C3B H3B . . 120.7 ?
    O2B C4B C5B . . 125.4(10) ?
    O2B C4B C3B . . 114.9(8) ?
    C5B C4B C3B . . 119.6(8) ?
    C4B C5B C6B . . 119.7(9) ?
    C4B C5B H5B . . 120.2 ?
    C6B C5B H5B . . 120.2 ?
    C1B C6B C5B . . 121.2(8) ?
    C1B C6B H6B . . 119.4 ?
    C5B C6B H6B . . 119.4 ?
    O1B C7B N1B . . 121.8(8) ?
    O1B C7B C1B . . 122.8(8) ?
    N1B C7B C1B . . 115.3(8) ?
    N2B C8B C9B . . 118.5(8) ?
    N2B C8B H8B . . 120.7 ?
    C9B C8B H8B . . 120.7 ?
    C10B C9B C14B . . 119.8(7) ?
    C10B C9B C8B . . 123.1(7) ?
    C14B C9B C8B . . 116.8(8) ?
    C9B C10B C11B . . 121.8(7) ?
    C9B C10B H10B . . 119.1 ?
    C11B C10B H10B . . 119.1 ?
    O3B C11B C10B . . 126.8(7) ?
    O3B C11B C12B . . 114.5(6) ?
    C10B C11B C12B . . 118.4(7) ?
    O4B C12B C13B . . 120.5(7) ?
    O4B C12B C11B . . 120.4(7) ?
    C13B C12B C11B . . 119.2(6) ?
    C12B C13B C14B . . 122.0(7) ?
    C12B C13B O5B . . 115.6(6) ?
    C14B C13B O5B . . 122.4(7) ?
    C13B C14B C9B . . 118.5(8) ?
    C13B C14B H14B . . 120.7 ?
    C9B C14B H14B . . 120.7 ?
    O2B C15B H15D . . 109.5 ?
    O2B C15B H15E . . 109.5 ?
    H15D C15B H15E . . 109.5 ?
    O2B C15B H15F . . 109.5 ?
    H15D C15B H15F . . 109.5 ?
    H15E C15B H15F . . 109.5 ?
    O3B C16B H16D . . 109.5 ?
    O3B C16B H16E . . 109.5 ?
    H16D C16B H16E . . 109.5 ?
    O3B C16B H16F . . 109.5 ?
    H16D C16B H16F . . 109.5 ?
    H16E C16B H16F . . 109.5 ?
    O4B C17B H17D . . 109.5 ?
    O4B C17B H17E . . 109.5 ?
    H17D C17B H17E . . 109.5 ?
    O4B C17B H17F . . 109.5 ?
    H17D C17B H17F . . 109.5 ?
    H17E C17B H17F . . 109.5 ?
    O5B C18B H18D . . 109.5 ?
    O5B C18B H18E . . 109.5 ?
    H18D C18B H18E . . 109.5 ?
    O5B C18B H18F . . 109.5 ?
    H18D C18B H18F . . 109.5 ?
    H18E C18B H18F . . 109.5 ?
loop_
    _geom_torsion_atom_site_label_1
    _geom_torsion_atom_site_label_2
    _geom_torsion_atom_site_label_3
    _geom_torsion_atom_site_label_4
    _geom_torsion_site_symmetry_1
    _geom_torsion_site_symmetry_2
    _geom_torsion_site_symmetry_3
    _geom_torsion_site_symmetry_4
    _geom_torsion
    _geom_torsion_publ_flag
    C7A N1A N2A C8A . . . . 170.6(9) ?
    C6A C1A C2A C3A . . . . -7.8(19) ?
    C7A C1A C2A C3A . . . . 176.2(11) ?
    C1A C2A C3A C4A . . . . 10(2) ?
    C15A O2A C4A C5A . . . . 1.6(18) ?
    C15A O2A C4A C3A . . . . -180.0(12) ?
    C2A C3A C4A O2A . . . . 174.8(15) ?
    C2A C3A C4A C5A . . . . -7(2) ?
    O2A C4A C5A C6A . . . . 179.2(12) ?
    C3A C4A C5A C6A . . . . 0.9(18) ?
    C4A C5A C6A C1A . . . . 0.6(18) ?
    C2A C1A C6A C5A . . . . 3.4(19) ?
    C7A C1A C6A C5A . . . . 179.0(11) ?
    N2A N1A C7A O1A . . . . 3.5(16) ?
    N2A N1A C7A C1A . . . . -171.2(7) ?
    C6A C1A C7A O1A . . . . -142.0(12) ?
    C2A C1A C7A O1A . . . . 33.9(15) ?
    C6A C1A C7A N1A . . . . 33.2(14) ?
    C2A C1A C7A N1A . . . . -150.8(11) ?
    N1A N2A C8A C9A . . . . -174.4(7) ?
    N2A C8A C9A C10A . . . . -31.3(13) ?
    N2A C8A C9A C14A . . . . 147.3(9) ?
    C14A C9A C10A C11A . . . . -0.7(12) ?
    C8A C9A C10A C11A . . . . 177.8(7) ?
    C16A O3A C11A C10A . . . . 4.8(11) ?
    C16A O3A C11A C12A . . . . -175.8(7) ?
    C9A C10A C11A O3A . . . . 177.8(7) ?
    C9A C10A C11A C12A . . . . -1.7(11) ?
    C17A O4A C12A C13A . . . . 72.8(9) ?
    C17A O4A C12A C11A . . . . -108.5(9) ?
    O3A C11A C12A O4A . . . . 3.5(10) ?
    C10A C11A C12A O4A . . . . -177.0(7) ?
    O3A C11A C12A C13A . . . . -177.7(7) ?
    C10A C11A C12A C13A . . . . 1.8(11) ?
    C18A O5A C13A C14A . . . . 0.3(12) ?
    C18A O5A C13A C12A . . . . 178.5(7) ?
    O4A C12A C13A O5A . . . . 1.0(11) ?
    C11A C12A C13A O5A . . . . -177.7(7) ?
    O4A C12A C13A C14A . . . . 179.3(7) ?
    C11A C12A C13A C14A . . . . 0.5(11) ?
    O5A C13A C14A C9A . . . . 175.3(7) ?
    C12A C13A C14A C9A . . . . -2.9(11) ?
    C10A C9A C14A C13A . . . . 3.0(12) ?
    C8A C9A C14A C13A . . . . -175.6(7) ?
    C7B N1B N2B C8B . . . . -165.1(8) ?
    C6B C1B C2B C3B . . . . 4.3(14) ?
    C7B C1B C2B C3B . . . . -173.6(9) ?
    C1B C2B C3B C4B . . . . -4.5(15) ?
    C15B O2B C4B C5B . . . . -4.3(15) ?
    C15B O2B C4B C3B . . . . 177.6(9) ?
    C2B C3B C4B O2B . . . . -178.8(9) ?
    C2B C3B C4B C5B . . . . 3.0(14) ?
    O2B C4B C5B C6B . . . . -179.6(9) ?
    C3B C4B C5B C6B . . . . -1.6(14) ?
    C2B C1B C6B C5B . . . . -2.6(12) ?
    C7B C1B C6B C5B . . . . 175.2(8) ?
    C4B C5B C6B C1B . . . . 1.4(14) ?
    N2B N1B C7B O1B . . . . 15.2(14) ?
    N2B N1B C7B C1B . . . . -169.2(6) ?
    C2B C1B C7B O1B . . . . 29.8(14) ?
    C6B C1B C7B O1B . . . . -148.0(10) ?
    C2B C1B C7B N1B . . . . -145.7(9) ?
    C6B C1B C7B N1B . . . . 36.5(11) ?
    N1B N2B C8B C9B . . . . -172.2(6) ?
    N2B C8B C9B C10B . . . . 27.5(12) ?
    N2B C8B C9B C14B . . . . -158.0(7) ?
    C14B C9B C10B C11B . . . . 2.6(13) ?
    C8B C9B C10B C11B . . . . 177.0(8) ?
    C16B O3B C11B C10B . . . . -2.3(13) ?
    C16B O3B C11B C12B . . . . -177.2(8) ?
    C9B C10B C11B O3B . . . . -177.2(8) ?
    C9B C10B C11B C12B . . . . -2.5(13) ?
    C17B O4B C12B C13B . . . . 103.9(10) ?
    C17B O4B C12B C11B . . . . -77.5(9) ?
    O3B C11B C12B O4B . . . . 0.1(12) ?
    C10B C11B C12B O4B . . . . -175.3(8) ?
    O3B C11B C12B C13B . . . . 178.6(8) ?
    C10B C11B C12B C13B . . . . 3.3(12) ?
    O4B C12B C13B C14B . . . . 174.1(8) ?
    C11B C12B C13B C14B . . . . -4.5(13) ?
    O4B C12B C13B O5B . . . . -3.0(11) ?
    C11B C12B C13B O5B . . . . 178.4(7) ?
    C18B O5B C13B C12B . . . . 179.2(8) ?
    C18B O5B C13B C14B . . . . 2.2(12) ?
    C12B C13B C14B C9B . . . . 4.6(12) ?
    O5B C13B C14B C9B . . . . -178.5(7) ?
    C10B C9B C14B C13B . . . . -3.6(12) ?
    C8B C9B C14B C13B . . . . -178.2(7) ?
loop_
    _geom_hbond_atom_site_label_D
    _geom_hbond_atom_site_label_H
    _geom_hbond_atom_site_label_A
    _geom_hbond_site_symmetry_A
    _geom_hbond_distance_DH
    _geom_hbond_distance_HA
    _geom_hbond_distance_DA
    _geom_hbond_angle_DHA
    _geom_hbond_publ_flag
    N1A H1NA O1A 1_565 0.86 2.11 2.944(13) 164 y
    N1B H1NB O1B 1_565 0.85 2.21 2.939(9) 144 y
    C8B H8B O1B 1_565 0.93 2.52 3.287(11) 140 y
    C15B H15D O2A 2_756 0.96 2.60 3.498(14) 156 y
    C17B H17D O4B 2_647 0.96 2.60 3.420(10) 144 y
    C16A H16B Cg1 1_545 0.96 2.66 3.429(10) 138 y
    C16B H16F Cg2 1_545 0.96 2.77 3.697(10) 162 y
    C18A H18B Cg1 1_565 0.96 2.85 3.739(10) 155 y
    C18B H18F Cg2 1_565 0.96 2.74 3.583(10) 146 y
