# Supplementary material for: (E)-4-Meth­oxy-N′-(3,4,5-trimeth­oxy­benzyl­idene)benzohydrazide
Source: Acta Crystallogr Sect E Struct Rep Online. 2012 Feb 4;68(Pt 3):o562–3. doi: 10.1107/S1600536812003534 (PMC3297292; doi:10.1107/S1600536812003534)
Supplement: Supplementary file 2 [file e-68-0o562-Isup2.hkl]

# 
# h,k,l, Fc-squared, Fo-squared, sigma(Fo-squared) and status flag 
# 
data_I
_shelx_title ' mo_ppao9m in P2(1)   (R.T.)' 
_shelx_refln_list_code          4 
_shelx_F_calc_maximum      202.87 
_exptl_crystal_F_000       728.00 
_reflns_d_resolution_high  0.8409 
 
loop_ 
 _symmetry_equiv_pos_as_xyz 
 'x, y, z' 
 '-x, y+1/2, -z' 
 
_cell_length_a    13.3344 
_cell_length_b     5.0484 
_cell_length_c    25.7665 
_cell_angle_alpha  90.000 
_cell_angle_beta   98.250 
_cell_angle_gamma  90.000 
 
_shelx_F_squared_multiplier     1.000 
 
loop_ 
 _refln_index_h 
 _refln_index_k 
 _refln_index_l 
 _refln_F_squared_calc 
 _refln_F_squared_meas 
 _refln_F_squared_sigma 
 _refln_observed_status 
   2   0   0      351.65      378.06      6.43 o 
   3   0   0        4.48        1.79      1.37 o 
   4   0   0     3499.48     3942.19     46.27 o 
   5   0   0        4.21       -0.14      1.13 o 
   6   0   0       75.43       63.18      3.47 o 
   7   0   0       55.13       49.11      2.83 o 
   8   0   0      790.13      829.45     12.72 o 
   9   0   0        7.56       12.09      2.34 o 
  10   0   0       87.62      100.85      6.70 o 
  11   0   0        2.60        4.32      3.84 o 
  12   0   0       99.81      112.72      7.78 o 
  13   0   0        6.23       12.08      4.69 o 
  14   0   0        0.78        4.05      5.75 o 
  15   0   0        0.35       13.93      7.21 o 
   1   1   0      277.79      612.04      7.10 o 
   2   1   0    23431.31    23279.58    219.80 o 
   3   1   0     4768.62     5532.45     74.14 o 
   4   1   0      281.01      195.08      4.13 o 
   5   1   0     1133.52      983.67     11.75 o 
   6   1   0     1528.28     1587.07     16.18 o 
   7   1   0      240.75      261.98      4.79 o 
   8   1   0       81.66       52.18      4.38 o 
   9   1   0       33.40       40.16      3.27 o 
  10   1   0        4.51        2.37      2.32 o 
  11   1   0       82.51       94.39      4.30 o 
  12   1   0      144.08      132.02      9.21 o 
  13   1   0       21.44       24.06      4.30 o 
  14   1   0      117.96      117.45      7.33 o 
  15   1   0       43.11       36.62      6.68 o 
   0   2   0     1338.60     1191.68     26.73 o 
   1   2   0       13.15       52.57      2.28 o 
   2   2   0      210.84      123.04      3.72 o 
   3   2   0       46.57      198.33      3.57 o 
   4   2   0      360.90      447.76     13.69 o 
   5   2   0      852.06      823.15      9.69 o 
   6   2   0      272.67      205.91      5.99 o 
   7   2   0      206.01      209.15      7.49 o 
   8   2   0       53.56       44.48      3.90 o 
   9   2   0      105.16      123.81      7.68 o 
  10   2   0        9.20        0.33      3.14 o 
  11   2   0       15.03       21.03      4.20 o 
  12   2   0      212.23      168.41      7.29 o 
  13   2   0        1.62        9.54      5.26 o 
  14   2   0        7.97       14.16      5.85 o 
   1   3   0       11.58       19.89      2.49 o 
   2   3   0      170.09      176.11      6.24 o 
   3   3   0      121.01       84.17      3.45 o 
   4   3   0      103.65      121.88      3.84 o 
   5   3   0       45.50       69.98      3.54 o 
   6   3   0       74.90       93.70      4.41 o 
   7   3   0       75.74       49.49      7.42 o 
   8   3   0       35.61       36.03      4.77 o 
   9   3   0       39.45       22.82      5.82 o 
  10   3   0       21.15       17.79      5.15 o 
  11   3   0        0.94        1.23      3.77 o 
  12   3   0       17.47       21.31      4.05 o 
  13   3   0        1.67       16.74      5.03 o 
   0   4   0      247.09      237.94     15.83 o 
   1   4   0       15.28       10.58      2.30 o 
   2   4   0       22.74       20.48      2.76 o 
   3   4   0       38.40       33.10      2.98 o 
   4   4   0      121.36      116.55      7.62 o 
   5   4   0        8.87       31.11      4.42 o 
   6   4   0      332.25      316.51     10.76 o 
   7   4   0       25.53       37.34      5.11 o 
   8   4   0        5.39        9.91      4.18 o 
   9   4   0       34.40       39.71      5.35 o 
  10   4   0       10.14        8.53      3.87 o 
  11   4   0        4.81        6.85      4.22 o 
   1   5   0      133.28      143.73      6.25 o 
   2   5   0       13.22       20.21      3.74 o 
   3   5   0       60.30       91.66      4.88 o 
   4   5   0       98.35      108.39      4.72 o 
   5   5   0       46.96       53.47      4.70 o 
   6   5   0       97.87       92.34      6.86 o 
   7   5   0        9.47       12.56      4.05 o 
   8   5   0       22.47       19.66      4.42 o 
   0   6   0      144.86      206.51     11.92 o 
 -15   0   1       11.55       16.44      7.55 o 
 -14   0   1      170.54      195.72      9.82 o 
 -13   0   1       23.15       14.75      4.69 o 
 -12   0   1      506.81      519.00     18.13 o 
 -11   0   1       25.54       29.37      5.48 o 
 -10   0   1      131.78      198.13      8.15 o 
  -9   0   1       10.46        3.69      1.66 o 
  -8   0   1      151.60      151.15      4.98 o 
  -7   0   1       10.79        3.29      1.98 o 
  -6   0   1        0.01        6.55      1.66 o 
  -5   0   1        0.34        0.42      1.23 o 
  -4   0   1     1840.98     1780.23     21.83 o 
  -3   0   1        0.09        1.63      1.89 o 
  -2   0   1      202.05      201.71      4.08 o 
  -1   0   1        0.14       -0.39      0.57 o 
   2   0   1      113.61      112.74      4.57 o 
   3   0   1       31.10       26.08      1.97 o 
   4   0   1     2458.52     2532.28     30.46 o 
   5   0   1       47.58       45.63      3.42 o 
   6   0   1        3.38        7.17      1.84 o 
   7   0   1        7.04       -0.58      2.51 o 
   8   0   1     2236.96     2259.58     29.10 o 
   9   0   1        3.69        4.08      2.04 o 
  10   0   1        2.58        5.81      3.71 o 
  11   0   1        0.08       -0.28      3.67 o 
  12   0   1        6.20        7.67      4.21 o 
  13   0   1       39.80       41.77      5.92 o 
  14   0   1       15.79       32.77      8.68 o 
  15   0   1        0.15        9.73      7.45 o 
 -15   1   1       46.13       70.75      8.85 o 
 -14   1   1       17.93       22.61      8.45 o 
 -13   1   1       16.62       16.93      4.10 o 
 -12   1   1      167.74      158.62      7.01 o 
 -11   1   1       69.26       59.47      3.68 o 
 -10   1   1      218.01      201.09      5.06 o 
  -9   1   1      137.09      107.68      4.02 o 
  -8   1   1       54.29       59.65      3.43 o 
  -7   1   1      110.37      164.45      3.86 o 
  -6   1   1      448.67      420.85      5.94 o 
  -5   1   1       85.38      184.14      3.90 o 
  -4   1   1       59.29       54.93      4.47 o 
  -3   1   1     5041.24     4316.90     55.64 o 
  -2   1   1     3470.27     3126.87     44.10 o 
   0   1   1     9985.72     7326.18     74.32 o 
   1   1   1     4043.76     6595.19     66.29 o 
   2   1   1     1000.86     1246.46     11.36 o 
   3   1   1     1705.10     1485.02     19.17 o 
   4   1   1      225.42      258.26      6.49 o 
   5   1   1     2126.32     2139.58     26.36 o 
   6   1   1     1406.22     1436.63     16.56 o 
   7   1   1        7.76       23.84      1.94 o 
   8   1   1       32.56       40.65      3.04 o 
   9   1   1        8.74       16.58      2.58 o 
  10   1   1       29.54       36.96      3.39 o 
  11   1   1        0.11       -0.35      2.52 o 
  12   1   1      101.15      105.76      7.40 o 
  13   1   1        3.73       34.71      4.75 o 
  14   1   1       43.44       37.67      5.61 o 
  15   1   1        2.35        9.71      5.51 o 
 -14   2   1       14.87       13.38     10.27 o 
 -13   2   1      155.56      137.28     10.00 o 
 -12   2   1       35.48       46.11      7.53 o 
 -11   2   1       31.07       32.85      3.94 o 
 -10   2   1       17.47       39.58      4.47 o 
  -9   2   1      183.45      171.44     10.38 o 
  -8   2   1      118.40      119.77      4.53 o 
  -7   2   1      113.20      106.25      4.11 o 
  -6   2   1      119.48      150.07      5.17 o 
  -5   2   1     1152.87     1249.65     12.66 o 
  -4   2   1      252.60      262.29      7.74 o 
  -3   2   1       33.00       39.46      2.36 o 
  -2   2   1      560.57      551.21     11.22 o 
  -1   2   1       48.57       43.54      2.44 o 
   0   2   1       69.30       37.20      2.67 o 
   1   2   1       62.40      101.41      2.93 o 
   2   2   1       42.83       38.09      2.17 o 
   3   2   1      598.93     1218.39     16.32 o 
   4   2   1     2207.73     1803.41     20.53 o 
   5   2   1       70.31       84.28      3.85 o 
   6   2   1      596.96      483.41      9.63 o 
   7   2   1       48.84       81.48      5.31 o 
   8   2   1       34.46       32.93      3.76 o 
   9   2   1        5.60        7.58      3.20 o 
  10   2   1       24.04       14.90      3.22 o 
  11   2   1       39.56       40.82      4.26 o 
  12   2   1       31.65       39.08      5.06 o 
  13   2   1       22.95       15.36      5.78 o 
  14   2   1       22.46       19.48      6.15 o 
 -13   3   1       20.73       26.97      4.24 o 
 -12   3   1        8.71       12.28      3.72 o 
 -11   3   1       24.05       28.19      4.22 o 
 -10   3   1       61.36       57.20      4.90 o 
  -9   3   1        0.21        4.02      3.69 o 
  -8   3   1        7.28       11.57      3.98 o 
  -7   3   1       98.64      113.58      6.55 o 
  -6   3   1       89.28      108.36      4.10 o 
  -5   3   1      536.77      524.57      8.00 o 
  -4   3   1       11.41        4.75      1.83 o 
  -3   3   1      105.43      142.30      4.86 o 
  -2   3   1      305.34      282.22      5.35 o 
  -1   3   1       42.15       38.19      3.96 o 
   0   3   1       83.51       62.26      4.17 o 
   1   3   1        6.41       27.35      2.53 o 
   2   3   1      637.42      645.75      8.16 o 
   3   3   1      182.26      129.54      4.02 o 
   4   3   1        1.22        7.18      2.18 o 
   5   3   1       76.09       99.24      4.09 o 
   6   3   1       57.03       48.10      3.32 o 
   7   3   1       24.06       23.72      3.67 o 
   8   3   1      105.46      127.53      9.78 o 
   9   3   1      101.35       85.69      6.32 o 
  10   3   1        3.02        1.15      3.52 o 
  11   3   1       29.99       35.78      5.06 o 
  12   3   1       18.80       21.40      4.74 o 
  13   3   1        3.78        5.33      3.79 o 
 -11   4   1       13.12       15.83      4.04 o 
 -10   4   1        0.17        7.70      3.80 o 
  -9   4   1       11.28       10.65      3.83 o 
  -8   4   1       19.00       27.47      4.33 o 
  -7   4   1       63.97       44.19      5.36 o 
  -6   4   1      277.16      273.93      9.33 o 
  -5   4   1      215.86      179.05      5.18 o 
  -4   4   1       80.04       60.95      3.79 o 
  -3   4   1       60.10       71.72      4.30 o 
  -2   4   1      456.73      426.98      7.79 o 
  -1   4   1       13.24        5.54      2.53 o 
   0   4   1      155.24      203.36      8.98 o 
   1   4   1        2.73       16.78      2.64 o 
   2   4   1      141.88      102.20      4.35 o 
   3   4   1       31.83       32.10      3.04 o 
   4   4   1       39.81       24.86      3.95 o 
   5   4   1       54.32       39.99      3.80 o 
   6   4   1        3.18       26.48      5.52 o 
   7   4   1       17.78       18.52      4.36 o 
   8   4   1       29.89       28.57      5.83 o 
   9   4   1       19.52       28.35      5.00 o 
  10   4   1       16.20       13.00      5.11 o 
  11   4   1       19.15       21.82      5.00 o 
  -8   5   1       13.80       10.07      4.04 o 
  -7   5   1       14.44       20.29      4.25 o 
  -6   5   1       65.56       53.37      5.37 o 
  -5   5   1        8.92        9.53      6.29 o 
  -4   5   1       97.10      104.72      5.46 o 
  -3   5   1       34.74       55.13      3.70 o 
  -2   5   1       10.71       16.53      3.04 o 
  -1   5   1       71.99       86.86      4.31 o 
   0   5   1       38.91       52.83      5.54 o 
   1   5   1       21.07       48.08      5.17 o 
   2   5   1      208.99      160.32      5.97 o 
   3   5   1      149.01      165.09      7.67 o 
   4   5   1       25.60       28.91      3.88 o 
   5   5   1        8.49       10.62      3.95 o 
   6   5   1       17.33       24.37      5.08 o 
   7   5   1       21.25       15.85      5.48 o 
   8   5   1        9.70       20.85      4.56 o 
   0   6   1      121.79      142.45     12.89 o 
 -15   0   2        0.20       11.94      7.36 o 
 -14   0   2      349.86      364.72     12.49 o 
 -13   0   2       13.60        2.81      4.26 o 
 -12   0   2       10.10       29.64      5.07 o 
 -11   0   2       21.99       20.23      5.80 o 
 -10   0   2      812.94      771.63     16.40 o 
  -9   0   2       22.10       23.01      2.19 o 
  -8   0   2       81.58       65.55      6.19 o 
  -7   0   2        0.31       -1.06      1.28 o 
  -6   0   2        4.04       24.39      1.84 o 
  -5   0   2       10.06       11.20      1.24 o 
  -4   0   2     4270.27     4139.87     42.45 o 
  -3   0   2       25.25       24.16      2.00 o 
  -2   0   2     1919.57     1969.51     27.84 o 
  -1   0   2        0.36        0.99      0.60 o 
   2   0   2    18410.21    20799.10    498.93 o 
   3   0   2       10.06       12.07      1.88 o 
   4   0   2      935.69      966.50     16.22 o 
   5   0   2        0.47        1.75      1.58 o 
   6   0   2      343.06      370.44     11.34 o 
   7   0   2        9.33       15.89      2.57 o 
   8   0   2        6.81       24.48      3.35 o 
   9   0   2        2.33        4.65      2.39 o 
  10   0   2      607.49      605.89     14.24 o 
  11   0   2        0.59        1.97      3.71 o 
  12   0   2       59.43       60.24     13.00 o 
  13   0   2        3.29        3.61      4.23 o 
  14   0   2       96.80      113.85     12.64 o 
  15   0   2        4.69       -1.79      7.19 o 
 -15   1   2       27.57       36.52      6.71 o 
 -14   1   2        9.62        5.75      5.00 o 
 -13   1   2       13.25       18.80      4.22 o 
 -12   1   2      195.75      181.64      7.39 o 
 -11   1   2        7.26       30.94      3.08 o 
 -10   1   2      110.36      101.09      3.84 o 
  -9   1   2      122.21      158.19      4.07 o 
  -8   1   2      748.12      752.38      9.77 o 
  -7   1   2       23.41       26.12      2.32 o 
  -6   1   2       16.52       27.44      1.90 o 
  -5   1   2      419.63      406.03      6.11 o 
  -4   1   2     1217.58     1233.73     15.75 o 
  -3   1   2     2110.42     1901.08     22.93 o 
  -2   1   2       58.15      101.67      5.92 o 
  -1   1   2      188.69      277.22      3.90 o 
   0   1   2     4147.21     2004.22     17.31 o 
   1   1   2     2999.10     3223.53     26.63 o 
   2   1   2     5100.91     3089.86     54.07 o 
   3   1   2      815.08      829.23     12.53 o 
   4   1   2      650.95      627.15      9.51 o 
   5   1   2      811.66      902.87     12.46 o 
   6   1   2      185.28      189.83      6.35 o 
   7   1   2       74.91       81.72      3.42 o 
   8   1   2      145.54      137.66      4.78 o 
   9   1   2      101.64      101.53      4.67 o 
  10   1   2       27.29       24.35      2.72 o 
  11   1   2       21.46       24.25      3.34 o 
  12   1   2        6.27       13.98      3.83 o 
  13   1   2        9.90       21.63      4.29 o 
  14   1   2       54.69       52.58      7.23 o 
  15   1   2       56.42       70.32      8.80 o 
 -14   2   2        9.92        6.62      5.29 o 
 -13   2   2      120.47      106.64      8.87 o 
 -12   2   2       52.52       76.76      8.60 o 
 -11   2   2       18.13       51.32      5.16 o 
 -10   2   2       18.72       11.94      3.42 o 
  -9   2   2      177.68      169.68      5.79 o 
  -8   2   2       30.33       33.00      3.00 o 
  -7   2   2       22.71       35.06      2.68 o 
  -6   2   2      117.19      122.72      4.04 o 
  -5   2   2     1029.16     1173.32     13.24 o 
  -4   2   2      288.68      411.03      5.97 o 
  -3   2   2      480.64      485.02      5.82 o 
  -2   2   2     1724.21     1484.87     18.83 o 
  -1   2   2       80.30       60.98      4.63 o 
   0   2   2      575.50      327.77      8.01 o 
   1   2   2       94.47      122.92      3.30 o 
   2   2   2      240.85      260.01      5.43 o 
   3   2   2     1293.62     1334.45     13.05 o 
   4   2   2     2646.62     2092.86     21.16 o 
   5   2   2      312.47      400.61      7.09 o 
   6   2   2     1302.21     1433.88     17.64 o 
   7   2   2      129.03      175.04     16.90 o 
   8   2   2      210.88      225.71      8.77 o 
   9   2   2       39.26       29.41      4.04 o 
  10   2   2       70.65       70.50      4.96 o 
  11   2   2       86.70       62.39      4.69 o 
  12   2   2       15.28       15.51      4.29 o 
  13   2   2        7.98       14.00      5.54 o 
  14   2   2       15.56       15.39      6.05 o 
 -13   3   2        8.38       21.07      8.30 o 
 -12   3   2       11.22       16.96      5.57 o 
 -11   3   2      105.02       83.95      5.77 o 
 -10   3   2       40.92       40.28      4.40 o 
  -9   3   2       87.53       76.62      5.30 o 
  -8   3   2        3.60        2.45      3.31 o 
  -7   3   2       31.21       45.24      5.74 o 
  -6   3   2       99.43       95.28      4.64 o 
  -5   3   2      225.16      217.56      5.60 o 
  -4   3   2       91.67       65.22      3.23 o 
  -3   3   2      365.59      335.75      5.99 o 
  -2   3   2      317.81      368.28      6.13 o 
  -1   3   2      351.23      270.07      5.50 o 
   0   3   2      243.13      238.41      5.96 o 
   1   3   2       23.47        2.53      1.48 o 
   2   3   2      137.38      155.67      4.05 o 
   3   3   2       53.97      101.52      4.20 o 
   4   3   2      211.35      249.62      5.28 o 
   5   3   2        7.14        5.96      2.27 o 
   6   3   2      146.63      151.49      5.32 o 
   7   3   2       63.03       47.49      4.44 o 
   8   3   2       73.42       59.80      7.16 o 
   9   3   2       53.84       45.53      5.16 o 
  10   3   2       22.19       15.10      5.32 o 
  11   3   2        3.43       15.14      4.23 o 
  12   3   2        1.95        2.76      4.00 o 
  13   3   2        5.59        7.51      4.41 o 
 -11   4   2        2.61       11.11      4.01 o 
 -10   4   2        7.27       13.52      4.05 o 
  -9   4   2       12.69        8.81      3.66 o 
  -8   4   2       17.81       20.97      4.13 o 
  -7   4   2       22.07       17.45      3.96 o 
  -6   4   2        4.39       24.48      4.01 o 
  -5   4   2      106.43      115.71      4.31 o 
  -4   4   2      235.81      194.44      5.08 o 
  -3   4   2       95.49       73.32      4.03 o 
  -2   4   2      279.30      275.35      5.42 o 
  -1   4   2      115.17      136.36      4.79 o 
   0   4   2       99.37      112.47      4.31 o 
   1   4   2       54.33       32.57      2.77 o 
   2   4   2       48.14       77.12      3.84 o 
   3   4   2       64.37       63.02      3.84 o 
   4   4   2      110.25       97.54      4.32 o 
   5   4   2       38.51       44.66      4.39 o 
   6   4   2      150.02      129.94      7.22 o 
   7   4   2        4.33        6.12      4.86 o 
   8   4   2        1.51        6.19      5.38 o 
   9   4   2        6.47       12.55      4.26 o 
  10   4   2       17.38       17.46      4.78 o 
  11   4   2       10.23       29.48      5.37 o 
  -8   5   2       23.89       22.49      4.62 o 
  -7   5   2       44.10       29.76      4.62 o 
  -6   5   2        9.18        8.45      3.93 o 
  -5   5   2       30.57       22.89      3.94 o 
  -4   5   2        6.46        5.82      2.78 o 
  -3   5   2       26.86       23.74      3.17 o 
  -2   5   2      101.86       62.55      3.94 o 
  -1   5   2       67.02       68.22      4.24 o 
   0   5   2       25.16       13.58      4.50 o 
   1   5   2      376.75      297.92      8.80 o 
   2   5   2       78.47       98.30      7.82 o 
   3   5   2      115.83      112.38      5.67 o 
   4   5   2       36.21       30.75      5.21 o 
   5   5   2       16.63       10.53      4.98 o 
   6   5   2        5.58        7.22      4.48 o 
   7   5   2       19.31       18.86      5.02 o 
   8   5   2       16.24       28.26      8.61 o 
 -15   0   3       20.29       23.14      8.08 o 
 -14   0   3       23.05       32.09     13.34 o 
 -13   0   3        1.44       -2.79      4.06 o 
 -12   0   3       16.70       27.01      7.71 o 
 -11   0   3       32.57       34.34      5.06 o 
 -10   0   3      104.74      128.73      7.21 o 
  -9   0   3        0.17       -0.39      2.02 o 
  -8   0   3       12.79       14.10      2.31 o 
  -7   0   3        7.25        6.45      1.50 o 
  -6   0   3      120.14       85.06      5.53 o 
  -5   0   3        0.12       -0.87      1.20 o 
  -4   0   3      137.77      177.44      4.07 o 
  -3   0   3       22.14       13.90      1.66 o 
  -2   0   3    10116.24    10168.69    144.81 o 
  -1   0   3        1.34       -1.34      0.67 o 
   0   0   3      459.26      398.69      8.97 o 
   1   0   3       20.96       20.21      1.51 o 
   2   0   3     7828.78     8316.97    175.30 o 
   3   0   3       24.61       32.65      3.38 o 
   4   0   3     1310.11     1289.31     21.04 o 
   5   0   3      149.05      113.87      4.55 o 
   6   0   3      895.11      947.97     28.90 o 
   7   0   3       11.42       14.25      2.56 o 
   8   0   3       44.09       53.55      5.30 o 
   9   0   3        2.53        3.87      2.62 o 
  10   0   3      388.09      405.33     11.48 o 
  11   0   3        2.01        3.37      4.93 o 
  12   0   3       18.77       18.26      4.75 o 
  13   0   3        0.03        8.81      4.51 o 
  14   0   3       53.65       61.03     10.49 o 
  15   0   3        9.14       -6.17      6.82 o 
 -15   1   3       59.12       65.69      7.81 o 
 -14   1   3       19.07       34.06      6.31 o 
 -13   1   3       17.52       32.09      4.47 o 
 -12   1   3       35.61       34.77      3.68 o 
 -11   1   3       26.71       59.44      3.69 o 
 -10   1   3       11.94        5.93      2.18 o 
  -9   1   3        9.55       28.66      2.34 o 
  -8   1   3      535.89      469.79      7.21 o 
  -7   1   3       92.08       98.49      4.42 o 
  -6   1   3      609.35      736.62      8.73 o 
  -5   1   3      195.83      333.65      5.34 o 
  -4   1   3     1331.62     1232.47     12.62 o 
  -3   1   3       88.29       95.03      3.26 o 
  -2   1   3     1314.50     1218.76     13.63 o 
  -1   1   3      162.50      154.16      3.05 o 
   0   1   3     1689.77     1384.71     16.55 o 
   2   1   3    17080.37    13200.68    117.80 o 
   3   1   3     6003.73     7733.38    106.11 o 
   4   1   3     2761.03     2563.64     41.40 o 
   5   1   3      470.17      711.42      8.93 o 
   6   1   3      198.81      187.72      6.09 o 
   7   1   3       61.69       40.98      2.54 o 
   8   1   3       79.93       88.23      6.15 o 
   9   1   3      212.12      234.54      6.33 o 
  10   1   3       14.61        7.77      2.33 o 
  11   1   3      139.75      145.10      5.72 o 
  12   1   3       39.59       35.36      4.62 o 
  13   1   3        7.51        3.77      3.83 o 
  14   1   3        7.46        3.41      5.49 o 
  15   1   3       33.95       35.23      5.32 o 
 -14   2   3       19.91       12.14      5.65 o 
 -13   2   3       14.42       20.05      5.52 o 
 -12   2   3       50.44       50.38      5.30 o 
 -11   2   3      100.61      158.51      6.25 o 
 -10   2   3      270.02      244.26      7.54 o 
  -9   2   3        7.53       13.47      2.56 o 
  -8   2   3        3.87        1.90      2.29 o 
  -7   2   3       42.95       45.58      2.70 o 
  -6   2   3      388.77      386.44      6.40 o 
  -5   2   3      173.99      149.98      5.09 o 
  -4   2   3     1757.30     1626.39     17.65 o 
  -3   2   3      683.27      801.62     11.06 o 
  -2   2   3     1200.38      938.66     15.56 o 
   0   2   3      342.89      326.73      6.12 o 
   1   2   3      159.12      411.61     12.51 o 
   2   2   3      927.66      792.68      9.73 o 
   3   2   3     1151.44     1223.32     12.23 o 
   4   2   3     1581.43     1600.04     16.93 o 
   5   2   3     2118.82     2328.25     26.61 o 
   6   2   3      770.48      673.86     10.20 o 
   7   2   3      213.76      228.58      8.59 o 
   8   2   3       74.15       83.19      6.06 o 
   9   2   3       49.94       58.95      4.94 o 
  10   2   3       36.62       38.71      4.26 o 
  11   2   3        4.00        6.39      3.12 o 
  12   2   3        0.56        0.96      3.01 o 
  13   2   3       12.53       10.50      5.20 o 
  14   2   3        2.49       -5.69      5.08 o 
 -13   3   3       35.92       31.06      6.86 o 
 -12   3   3        8.90       16.22      4.91 o 
 -11   3   3      119.10      100.91      6.21 o 
 -10   3   3       15.85       11.18      3.37 o 
  -9   3   3      100.77      105.43      5.92 o 
  -8   3   3        9.36       15.99      3.75 o 
  -7   3   3        0.35        2.33      3.09 o 
  -6   3   3      187.57      160.37      5.01 o 
  -5   3   3       52.98       73.22      4.56 o 
  -4   3   3       22.53       27.06      2.63 o 
  -3   3   3      399.13      510.90      8.53 o 
  -2   3   3      338.75      380.59      5.32 o 
  -1   3   3      525.65      711.02     10.64 o 
   0   3   3       39.25       67.12      4.36 o 
   1   3   3      128.93       82.32      2.81 o 
   2   3   3       26.67       56.38      2.47 o 
   3   3   3       22.76       26.94      1.99 o 
   4   3   3       49.88       70.68      3.38 o 
   5   3   3      140.79       91.17      4.04 o 
   6   3   3      120.05      107.43      4.82 o 
   7   3   3      242.06      242.03      8.22 o 
   8   3   3        7.52        8.82      3.43 o 
   9   3   3        5.10        9.20      3.81 o 
  10   3   3        2.64       13.99      4.21 o 
  11   3   3       39.76       41.81      5.36 o 
  12   3   3        3.94        6.69      4.21 o 
  13   3   3       12.23        9.95      4.38 o 
 -11   4   3        5.07        4.80      5.11 o 
 -10   4   3        8.73        5.18      3.80 o 
  -9   4   3        1.28        4.80      4.66 o 
  -8   4   3        5.20       15.18      4.38 o 
  -7   4   3       80.47       80.97      6.18 o 
  -6   4   3       22.22       15.99      3.70 o 
  -5   4   3      106.88      146.98      9.27 o 
  -4   4   3       15.82       11.01      2.87 o 
  -3   4   3      114.79      101.10      4.34 o 
  -2   4   3       88.44       94.95      4.30 o 
  -1   4   3      119.13      140.89      4.15 o 
   0   4   3      119.40       59.35      3.22 o 
   1   4   3       39.77       54.03      3.11 o 
   2   4   3       71.12       65.01      3.75 o 
   3   4   3      104.41      109.96      4.41 o 
   4   4   3      196.61      177.57      6.33 o 
   5   4   3       76.82      101.39      5.02 o 
   6   4   3       34.84       31.42      5.11 o 
   7   4   3       50.69       58.49      7.09 o 
   8   4   3       27.99       45.79      8.52 o 
   9   4   3       38.89       18.44      4.60 o 
  10   4   3       14.49       11.66      4.41 o 
  11   4   3        4.74        7.65      4.53 o 
  -8   5   3       36.67       38.94      5.12 o 
  -7   5   3       32.83       41.11      5.80 o 
  -6   5   3       11.39       16.26      6.90 o 
  -5   5   3       34.60       38.11      4.81 o 
  -4   5   3       18.18       20.44      3.29 o 
  -3   5   3        4.86        2.67      3.20 o 
  -2   5   3       39.85       48.10      4.54 o 
  -1   5   3      105.05       97.59      5.36 o 
   0   5   3      110.33      141.96      6.28 o 
   1   5   3      140.97      210.65      9.40 o 
   2   5   3      143.48      143.65      6.10 o 
   3   5   3       41.75       54.01      5.21 o 
   4   5   3       45.63       49.12      4.84 o 
   5   5   3       23.41       16.49      4.88 o 
   6   5   3        6.74        1.92      8.50 o 
   7   5   3        4.60        7.58      4.56 o 
   8   5   3       19.00       21.12      5.29 o 
 -15   0   4        1.84        2.08      4.77 o 
 -14   0   4       27.36       41.00      6.13 o 
 -13   0   4        6.55       10.00      4.60 o 
 -12   0   4       56.23       63.55      6.40 o 
 -11   0   4        0.27        1.60      5.29 o 
 -10   0   4       14.88       17.93      3.97 o 
  -9   0   4       13.90       13.62      2.48 o 
  -8   0   4      390.61      371.04      7.46 o 
  -7   0   4       54.56       60.53      3.39 o 
  -6   0   4      346.98      293.76      7.22 o 
  -5   0   4        1.01        0.49      2.43 o 
  -4   0   4     3641.49     3659.59     43.27 o 
  -3   0   4        1.99        2.12      1.43 o 
  -2   0   4       63.46       87.97      3.04 o 
  -1   0   4       10.46        3.03      1.08 o 
   0   0   4    11395.85    10732.30    188.57 o 
   1   0   4       22.55       24.14      2.12 o 
   2   0   4    41156.63    41490.62    875.33 o 
   3   0   4      188.98      137.35      8.79 o 
   4   0   4     7892.44     7657.98    135.88 o 
   5   0   4       20.58        9.07      2.26 o 
   6   0   4      274.00      293.36      7.93 o 
   7   0   4        0.71        6.53      2.46 o 
   8   0   4     1057.74     1137.88     19.67 o 
   9   0   4        0.10        3.06      2.37 o 
  10   0   4       52.58       65.37      6.54 o 
  11   0   4        0.01        3.38      3.76 o 
  12   0   4        1.83        7.09      6.76 o 
  13   0   4        9.56        5.11      7.05 o 
  14   0   4      195.23      217.04     15.59 o 
  15   0   4        0.60       -6.45      7.02 o 
 -15   1   4       19.97       19.78      6.05 o 
 -14   1   4      128.62      136.08      9.24 o 
 -13   1   4      112.10      115.37      6.54 o 
 -12   1   4      195.31      162.91      6.01 o 
 -11   1   4       98.54      108.63      4.67 o 
 -10   1   4       53.92       34.52      2.84 o 
  -9   1   4       83.42       73.06      3.20 o 
  -8   1   4      131.87      124.26      3.63 o 
  -7   1   4       56.80       43.26      2.69 o 
  -6   1   4      327.09      272.78      5.30 o 
  -5   1   4      293.85      244.66      4.51 o 
  -4   1   4      862.38      598.65      6.53 o 
  -3   1   4       15.02       67.49      2.44 o 
  -2   1   4     6265.80     5754.77     91.10 o 
  -1   1   4       27.74      143.29      4.88 o 
   0   1   4       96.91      102.07      4.27 o 
   1   1   4     2711.85     2838.80     31.46 o 
   2   1   4    34468.93    35171.12    357.07 o 
   3   1   4     1045.34      827.77     13.99 o 
   4   1   4     3684.09     3292.18     41.17 o 
   5   1   4       57.74       70.18      2.83 o 
   6   1   4      395.93      495.48      7.19 o 
   7   1   4       70.35       95.91      3.17 o 
   8   1   4       69.08       43.41      2.92 o 
   9   1   4       49.99       71.30      4.18 o 
  10   1   4       55.18       66.16      5.91 o 
  11   1   4      194.68      198.66      6.59 o 
  12   1   4        3.72        0.77      3.44 o 
  13   1   4        1.50        4.89      4.35 o 
  14   1   4       28.15       20.17      4.85 o 
  15   1   4        0.94       -4.35      6.50 o 
 -14   2   4       12.05       26.17      7.84 o 
 -13   2   4       49.95       68.56      7.62 o 
 -12   2   4       38.67       49.00      8.18 o 
 -11   2   4      110.69      152.62      6.16 o 
 -10   2   4      892.80      762.18     13.12 o 
  -9   2   4       34.59       42.02      4.10 o 
  -8   2   4       65.71       82.79      8.46 o 
  -7   2   4       27.15       21.07      2.36 o 
  -6   2   4       10.27       16.67      2.43 o 
  -5   2   4        2.07       22.04      2.54 o 
  -4   2   4     4371.74     4433.85     38.50 o 
  -3   2   4      512.60      711.73     10.08 o 
  -2   2   4      542.08      507.93      7.65 o 
  -1   2   4       98.52      243.90      4.14 o 
   0   2   4      303.97      156.69      4.17 o 
   1   2   4      906.73      768.71      8.67 o 
   2   2   4     1339.59      985.64     14.30 o 
   3   2   4       21.85       78.02      3.16 o 
   4   2   4     3382.40     3388.99     32.83 o 
   5   2   4     2961.81     2895.17     28.74 o 
   6   2   4       81.95      154.33      5.22 o 
   7   2   4      138.45      125.98      8.44 o 
   8   2   4       84.11       83.26      6.39 o 
   9   2   4       16.42       24.08      4.69 o 
  10   2   4      118.69      118.41      5.78 o 
  11   2   4        7.62        7.93      3.19 o 
  12   2   4       60.76       80.97      5.49 o 
  13   2   4       12.36       10.11      5.32 o 
  14   2   4        3.12       -0.11      5.28 o 
 -13   3   4       12.85       22.95      4.24 o 
 -12   3   4       49.79       65.50      7.27 o 
 -11   3   4       21.91       30.01      4.24 o 
 -10   3   4       91.91      104.71      5.98 o 
  -9   3   4       21.77       27.21      4.02 o 
  -8   3   4       60.08       44.68      4.51 o 
  -7   3   4       36.92       48.78      4.53 o 
  -6   3   4       20.99       24.40      3.52 o 
  -5   3   4        9.75        5.10      2.72 o 
  -4   3   4      727.33      727.64     21.08 o 
  -3   3   4       67.05       92.68      3.34 o 
  -2   3   4      148.81      133.55      3.28 o 
  -1   3   4      648.49      651.34      7.38 o 
   0   3   4      363.45      348.33      6.27 o 
   1   3   4      189.70      142.58      3.40 o 
   2   3   4       72.45       83.88      2.85 o 
   3   3   4       58.32       76.01      3.53 o 
   4   3   4      134.24      156.81      5.29 o 
   5   3   4       50.91       34.12      3.04 o 
   6   3   4      403.42      419.21      8.55 o 
   7   3   4     1153.82     1035.05     23.38 o 
   8   3   4        6.40       15.20      3.88 o 
   9   3   4       79.28       78.05      7.58 o 
  10   3   4       16.31       18.86      4.43 o 
  11   3   4       41.28       37.57      5.39 o 
  12   3   4        3.46        3.17      4.06 o 
  13   3   4        0.27        6.07      5.66 o 
 -11   4   4        8.32       12.37      4.01 o 
 -10   4   4        0.72        9.09      3.89 o 
  -9   4   4        6.97        9.70      3.74 o 
  -8   4   4       96.57       82.14      5.87 o 
  -7   4   4       46.56       34.45      4.53 o 
  -6   4   4       54.57       44.73      6.95 o 
  -5   4   4       80.38       81.01      4.72 o 
  -4   4   4      437.65      431.78      7.62 o 
  -3   4   4      102.72       92.41      4.27 o 
  -2   4   4      256.45      213.26      5.37 o 
  -1   4   4       16.34       39.12      3.21 o 
   0   4   4       47.73       29.75      2.86 o 
   1   4   4       75.55       88.13      3.72 o 
   2   4   4       83.44       80.76      4.80 o 
   3   4   4       96.26      103.60      4.38 o 
   4   4   4      217.54      237.03      5.85 o 
   5   4   4      507.09      434.97      8.41 o 
   6   4   4       44.53       43.21      5.45 o 
   7   4   4       13.66       22.86      6.85 o 
   8   4   4       68.39       66.62      7.83 o 
   9   4   4        5.00        5.38      5.10 o 
  10   4   4        4.05        1.65      4.17 o 
  11   4   4       15.08        5.42      4.63 o 
  -8   5   4       34.09       40.34      5.11 o 
  -7   5   4        9.16       27.64      4.56 o 
  -6   5   4       10.12        7.04      3.90 o 
  -5   5   4       27.21       24.20      4.40 o 
  -4   5   4       39.39       30.32      4.01 o 
  -3   5   4       23.45       28.88      3.98 o 
  -2   5   4       51.78       77.79      5.08 o 
  -1   5   4        1.61        7.43      3.78 o 
   0   5   4      275.74      283.79      9.55 o 
   1   5   4       57.73       55.67      4.76 o 
   2   5   4      167.06      209.00      7.82 o 
   3   5   4      191.71      163.82      6.23 o 
   4   5   4       16.21       20.15      4.69 o 
   5   5   4       19.69       24.29      5.17 o 
   6   5   4       67.93       68.22      6.76 o 
   7   5   4       23.36       14.06      5.94 o 
   8   5   4       10.10        7.66      4.77 o 
 -15   0   5        8.79        4.83      5.03 o 
 -14   0   5        3.67       15.48      5.23 o 
 -13   0   5       76.72       85.89     10.73 o 
 -12   0   5       45.38       38.78      8.58 o 
 -11   0   5       31.54       22.27      4.63 o 
 -10   0   5      135.45      125.11      7.23 o 
  -9   0   5       38.54       31.32      5.13 o 
  -8   0   5     1796.76     1870.63     24.67 o 
  -7   0   5       40.14       52.70      3.36 o 
  -6   0   5     4620.87     4535.39     53.99 o 
  -5   0   5        2.15        9.36      1.99 o 
  -4   0   5      250.34      196.07      4.46 o 
  -3   0   5       71.20       47.83      2.82 o 
  -2   0   5      136.30      164.03      4.97 o 
  -1   0   5        0.62       -0.61      1.23 o 
   0   0   5      281.89      299.85      6.05 o 
   1   0   5       39.18       27.64      2.11 o 
   2   0   5    14884.63    15396.06    323.63 o 
   3   0   5       14.36       14.52      3.74 o 
   4   0   5        6.84       11.87      2.51 o 
   5   0   5       41.36       41.95      3.52 o 
   6   0   5     1794.93     1967.50     32.24 o 
   7   0   5       37.03       36.52     11.08 o 
   8   0   5      531.35      491.57     11.81 o 
   9   0   5       27.58       19.34      2.95 o 
  10   0   5       56.90       55.15      5.70 o 
  11   0   5        5.04       -2.98      3.52 o 
  12   0   5        5.26        7.27      4.33 o 
  13   0   5        0.00       -7.07      6.00 o 
  14   0   5        0.06        3.82      7.18 o 
  15   0   5       12.76        3.93      7.82 o 
 -15   1   5       12.61       14.42      5.75 o 
 -14   1   5      106.88      111.34     16.73 o 
 -13   1   5       78.38      125.35     13.04 o 
 -12   1   5       50.27       49.47      4.42 o 
 -11   1   5        7.84       16.60      2.56 o 
 -10   1   5      978.03      895.91     10.61 o 
  -9   1   5       34.21       29.57      2.46 o 
  -8   1   5       74.82       65.18      2.84 o 
  -7   1   5       11.31        3.15      1.54 o 
  -6   1   5      524.31      518.50      7.77 o 
  -5   1   5      463.17      389.73      6.59 o 
  -4   1   5      593.02      558.08      6.53 o 
  -3   1   5      123.91      247.68      4.48 o 
  -2   1   5      377.47      305.34      5.06 o 
  -1   1   5       33.30      176.77     10.62 o 
   0   1   5     3831.01     3571.40     65.90 o 
   1   1   5     3213.38     3488.01     61.99 o 
   2   1   5      184.47      276.18      4.85 o 
   3   1   5      613.68      801.83     12.60 o 
   4   1   5      279.26      270.92      8.79 o 
   5   1   5      106.92      134.74      4.91 o 
   6   1   5      185.67      245.30      4.95 o 
   7   1   5       53.93       56.11      2.92 o 
   8   1   5      176.17      152.93      4.82 o 
   9   1   5       97.93      122.79      6.03 o 
  10   1   5       87.20      102.37      5.27 o 
  11   1   5       62.50       59.85      4.52 o 
  12   1   5       10.69       13.03      7.15 o 
  13   1   5        8.95       10.63      4.19 o 
  14   1   5       13.04        5.03      4.24 o 
 -14   2   5       13.86       14.62      5.70 o 
 -13   2   5       10.13        1.71      9.62 o 
 -12   2   5       64.94       56.08      4.77 o 
 -11   2   5       15.80       23.01      3.73 o 
 -10   2   5      352.11      355.63      8.79 o 
  -9   2   5       89.91       82.77      5.02 o 
  -8   2   5      352.20      297.68      5.62 o 
  -7   2   5        7.17       15.51      2.09 o 
  -6   2   5       17.08       35.43      2.71 o 
  -5   2   5        8.99        7.73      2.55 o 
  -4   2   5      119.56      129.36      4.05 o 
  -3   2   5      207.60      121.54      4.64 o 
  -2   2   5       75.00      120.07      4.08 o 
  -1   2   5      361.43      418.09      9.63 o 
   0   2   5      643.31      473.86      5.79 o 
   1   2   5      900.61      814.24      8.00 o 
   2   2   5      759.34      737.51      9.40 o 
   3   2   5      221.20      176.12      4.34 o 
   4   2   5      161.62      200.41      8.11 o 
   5   2   5      511.44      474.84      7.45 o 
   6   2   5      323.56      281.24      6.66 o 
   7   2   5       72.81       78.84      4.13 o 
   8   2   5      150.74      154.71      8.12 o 
   9   2   5        3.46        4.22      5.78 o 
  10   2   5       49.07       46.90      4.80 o 
  11   2   5        3.36        6.83      3.20 o 
  12   2   5       49.55       54.38      4.81 o 
  13   2   5       37.84       37.77      7.14 o 
  14   2   5        0.89        2.99      8.50 o 
 -13   3   5        5.81       14.94      4.00 o 
 -12   3   5        0.01       13.57      3.86 o 
 -11   3   5      356.96      265.96      8.26 o 
 -10   3   5       20.63       45.15      6.04 o 
  -9   3   5       14.99       37.02      4.34 o 
  -8   3   5      152.31      150.71      7.73 o 
  -7   3   5       98.82       68.11      5.99 o 
  -6   3   5       53.36       50.62      4.25 o 
  -5   3   5        4.43       -0.64      2.20 o 
  -4   3   5      371.50      373.55      8.82 o 
  -3   3   5     1046.11      996.96     16.12 o 
  -2   3   5       52.74       48.01      2.39 o 
  -1   3   5      184.71      189.45      3.77 o 
   0   3   5      325.01      262.51      5.05 o 
   1   3   5       57.83       87.95      2.98 o 
   2   3   5       51.17       32.57      2.07 o 
   3   3   5       50.43       38.91      3.19 o 
   4   3   5      281.66      309.79      7.00 o 
   5   3   5      124.19      130.61      4.94 o 
   6   3   5       28.91       49.82      3.64 o 
   7   3   5      988.10      951.74     17.22 o 
   8   3   5      149.70      138.96      7.18 o 
   9   3   5       75.53       70.42      5.57 o 
  10   3   5        1.52       -0.02      6.03 o 
  11   3   5        9.75       13.32      4.37 o 
  12   3   5        0.48        5.72      4.21 o 
 -11   4   5        8.69       17.99      4.36 o 
 -10   4   5        3.34       10.04      4.03 o 
  -9   4   5       26.49       23.64      4.49 o 
  -8   4   5       34.95       31.46      4.33 o 
  -7   4   5        1.99       -1.18      3.45 o 
  -6   4   5        8.38       15.32      3.75 o 
  -5   4   5        8.82       12.72      3.12 o 
  -4   4   5      321.77      265.09      5.98 o 
  -3   4   5       36.28       27.60      3.13 o 
  -2   4   5       32.80       60.21      3.64 o 
  -1   4   5      161.70      151.82      4.72 o 
   0   4   5      220.67      203.49      5.55 o 
   1   4   5       27.30       19.71      2.56 o 
   2   4   5       91.76      136.97      4.90 o 
   3   4   5       23.63       24.48      3.06 o 
   4   4   5      509.96      444.22      8.59 o 
   5   4   5      266.76      296.17      7.12 o 
   6   4   5       82.21       88.11      6.77 o 
   7   4   5        9.49       16.98      5.51 o 
   8   4   5       83.60       82.51      8.25 o 
   9   4   5       14.91       15.98      5.99 o 
  10   4   5        0.20        4.33      4.36 o 
  11   4   5        6.33        3.80      4.58 o 
  -8   5   5        2.34        6.46      4.07 o 
  -7   5   5       33.39       42.43      5.08 o 
  -6   5   5       39.64       46.16      6.66 o 
  -5   5   5       14.71       14.76      4.13 o 
  -4   5   5       48.39       60.66      4.82 o 
  -3   5   5       28.06       31.98      4.03 o 
  -2   5   5      267.04      284.72      7.68 o 
  -1   5   5       35.42       34.36      4.19 o 
   0   5   5      157.75      149.77      6.26 o 
   1   5   5      115.70       78.57      5.22 o 
   2   5   5      328.79      297.79      9.04 o 
   3   5   5       17.10       44.78      4.37 o 
   4   5   5      104.03      103.84      6.20 o 
   5   5   5       15.09       11.64      4.73 o 
   6   5   5       15.60       17.37      5.18 o 
   7   5   5       11.27        8.70      7.75 o 
 -15   0   6        3.63        8.25      5.25 o 
 -14   0   6       26.04       28.68      5.96 o 
 -13   0   6        3.54       -0.40      4.41 o 
 -12   0   6      948.48      891.62     19.19 o 
 -11   0   6        3.23        7.05      4.00 o 
 -10   0   6        5.83        5.33      3.55 o 
  -9   0   6        0.00        0.91      2.42 o 
  -8   0   6        9.55       20.70      2.87 o 
  -7   0   6       16.39       15.29      2.44 o 
  -6   0   6     4038.63     3912.64     47.15 o 
  -5   0   6       39.31       22.83      2.52 o 
  -4   0   6      146.25       96.49      4.13 o 
  -3   0   6        0.59       26.41      4.36 o 
  -2   0   6     1986.88     1803.48     22.34 o 
  -1   0   6       31.26       30.73      2.18 o 
   0   0   6      778.44      828.77     10.64 o 
   1   0   6       12.68       14.30      2.40 o 
   2   0   6     1604.41     1693.64     39.69 o 
   3   0   6       27.18       17.43      4.14 o 
   4   0   6     2980.01     3202.96     49.02 o 
   5   0   6      110.85       89.30      5.37 o 
   6   0   6     1172.38     1216.63     21.96 o 
   7   0   6        2.11        1.58      2.64 o 
   8   0   6        0.93       10.15      4.07 o 
   9   0   6        2.61        4.10      2.49 o 
  10   0   6        0.24        4.66      3.84 o 
  11   0   6        0.70        0.52      6.80 o 
  12   0   6      121.76      137.40      8.49 o 
  13   0   6        0.19       -2.75      6.27 o 
  14   0   6        1.13        3.83      7.71 o 
 -15   1   6       94.40       75.76      8.06 o 
 -14   1   6      104.48      105.78      8.89 o 
 -13   1   6       14.35       36.81      4.82 o 
 -12   1   6      150.18      130.79      5.71 o 
 -11   1   6       45.86       36.07      3.24 o 
 -10   1   6      276.02      270.46      5.50 o 
  -9   1   6      158.68      120.02      3.93 o 
  -8   1   6      814.35      733.12      8.73 o 
  -7   1   6       61.72       78.81      3.71 o 
  -6   1   6      317.04      382.49      5.56 o 
  -5   1   6      867.83     1022.75     12.31 o 
  -4   1   6       29.87       17.39      1.36 o 
  -3   1   6      236.73      390.38      6.06 o 
  -2   1   6     4437.54     4204.81     54.46 o 
  -1   1   6       31.09       38.93      2.10 o 
   0   1   6      517.31      265.74      6.34 o 
   1   1   6     1080.56     1167.46     13.32 o 
   2   1   6     3698.18     3491.73     32.70 o 
   3   1   6      750.12      779.94     12.29 o 
   4   1   6     2227.99     2227.99     25.24 o 
   5   1   6       36.00       80.28      4.49 o 
   6   1   6      661.56      518.84      9.84 o 
   7   1   6       80.32      121.81      4.04 o 
   8   1   6       99.35       92.48      4.98 o 
   9   1   6      223.51      199.11      7.31 o 
  10   1   6       21.28       23.73      3.90 o 
  11   1   6       21.86       16.11      3.28 o 
  12   1   6       96.79      107.34      6.93 o 
  13   1   6        5.67       -2.86      5.97 o 
  14   1   6        1.27        3.57      5.57 o 
 -14   2   6       12.09        5.88      5.27 o 
 -13   2   6        4.49       22.82     13.83 o 
 -12   2   6       30.81       47.98      5.34 o 
 -11   2   6       27.91       36.25      4.14 o 
 -10   2   6      311.34      325.01      7.24 o 
  -9   2   6      271.22      199.87      6.62 o 
  -8   2   6      231.65      304.49      7.14 o 
  -7   2   6       26.45       32.20      3.19 o 
  -6   2   6      536.69      569.85      8.32 o 
  -5   2   6       88.56       79.54      3.77 o 
  -4   2   6      312.30      153.57      4.62 o 
  -3   2   6       66.87      114.11      4.67 o 
  -2   2   6       94.82      171.52      8.62 o 
  -1   2   6      807.95      913.71      8.58 o 
   0   2   6      152.45      134.37      3.23 o 
   1   2   6      322.81      330.52      7.71 o 
   2   2   6      115.95      100.84      6.18 o 
   3   2   6      249.00      280.34      5.51 o 
   4   2   6      570.31      597.82      8.54 o 
   5   2   6      339.06      403.38      7.03 o 
   6   2   6     2204.47     1983.52     24.05 o 
   7   2   6      260.07      322.49      9.19 o 
   8   2   6       49.62       68.65     14.01 o 
   9   2   6       82.85       86.02      5.76 o 
  10   2   6       20.51       17.44      3.86 o 
  11   2   6        2.16        4.94      3.09 o 
  12   2   6        1.09       -1.29      3.19 o 
  13   2   6        4.21        5.50      4.19 o 
  14   2   6        3.92       12.19      5.83 o 
 -13   3   6       18.24       27.17      6.94 o 
 -12   3   6      121.48      123.07      6.61 o 
 -11   3   6      135.46      139.19      6.71 o 
 -10   3   6      175.89      197.77      7.21 o 
  -9   3   6       32.89       75.44      5.52 o 
  -8   3   6      108.77      118.46      6.25 o 
  -7   3   6      241.88      238.54     10.77 o 
  -6   3   6       21.57       31.06      3.78 o 
  -5   3   6        6.63       -2.31      2.24 o 
  -4   3   6       30.10       67.74      4.74 o 
  -3   3   6      935.58      891.43     14.82 o 
  -2   3   6      583.66      523.50      6.33 o 
  -1   3   6      253.50      260.30      4.33 o 
   0   3   6      401.69      380.54      6.80 o 
   1   3   6        0.88        2.40      1.91 o 
   2   3   6      259.95      208.97      4.07 o 
   3   3   6      111.15      113.36      4.90 o 
   4   3   6      120.81      137.72      5.34 o 
   5   3   6      582.37      607.47      9.56 o 
   6   3   6       71.02       83.37      4.38 o 
   7   3   6       48.44       47.65      5.03 o 
   8   3   6      232.40      245.17     11.56 o 
   9   3   6       81.99       63.82      5.52 o 
  10   3   6      116.96      107.34      9.26 o 
  11   3   6       14.62       10.84      4.49 o 
  12   3   6        5.94        6.91      5.18 o 
 -11   4   6       20.14       14.88      5.16 o 
 -10   4   6       16.63       18.93      4.38 o 
  -9   4   6       36.90       33.96      6.94 o 
  -8   4   6        6.97        7.18      3.73 o 
  -7   4   6       37.18       47.19      4.92 o 
  -6   4   6       24.44       24.81      4.19 o 
  -5   4   6       48.35       40.46      3.99 o 
  -4   4   6       35.58       13.90      3.23 o 
  -3   4   6       36.56       35.22      3.79 o 
  -2   4   6       70.11       67.40      4.44 o 
  -1   4   6      208.54      165.48      5.15 o 
   0   4   6      318.45      215.74      7.03 o 
   1   4   6      136.74      170.60      6.37 o 
   2   4   6      488.29      488.25      8.22 o 
   3   4   6      231.65      215.15      6.27 o 
   4   4   6      177.78      149.57      5.61 o 
   5   4   6       18.47       25.07      3.42 o 
   6   4   6       34.64       41.58      4.45 o 
   7   4   6       42.79       45.73      6.79 o 
   8   4   6      133.36      124.06     11.29 o 
   9   4   6        5.52        6.74      7.64 o 
  10   4   6       24.76       31.66      6.81 o 
  -8   5   6        9.60       10.00      4.27 o 
  -7   5   6       54.37       42.25      5.02 o 
  -6   5   6       19.19        7.26      3.92 o 
  -5   5   6       45.34       37.44      4.84 o 
  -4   5   6       91.60       57.59      5.05 o 
  -3   5   6        1.30        0.00      3.36 o 
  -2   5   6       26.71       39.56      4.27 o 
  -1   5   6       62.60       53.78      5.31 o 
   0   5   6       66.76       68.59      5.12 o 
   1   5   6       44.50       58.31      5.14 o 
   2   5   6      221.35      202.85     10.86 o 
   3   5   6       36.22       48.27      6.02 o 
   4   5   6       68.42       90.08      5.90 o 
   5   5   6       35.99       38.10      5.80 o 
   6   5   6        6.78        7.04      4.78 o 
   7   5   6        5.05        3.24      5.22 o 
 -15   0   7        0.09       12.78      6.03 o 
 -14   0   7      252.60      192.99      9.94 o 
 -13   0   7       20.75       24.90      5.58 o 
 -12   0   7        6.98       26.94      5.49 o 
 -11   0   7        0.07        2.67      4.09 o 
 -10   0   7      316.44      310.44     14.20 o 
  -9   0   7       40.09       65.99      4.56 o 
  -8   0   7      275.14      275.28      6.94 o 
  -7   0   7       42.48       49.29      3.34 o 
  -6   0   7      319.71      331.95      6.97 o 
  -5   0   7       11.07        6.76      1.95 o 
  -4   0   7      144.96      180.31      5.49 o 
  -3   0   7       18.35       18.97      2.44 o 
  -2   0   7      419.89      350.71      7.89 o 
  -1   0   7       89.66       81.38      6.27 o 
   0   0   7      324.12      296.07      5.25 o 
   1   0   7      134.50       92.01      6.05 o 
   2   0   7     1374.60     1323.84     32.58 o 
   3   0   7       96.24       93.43      7.56 o 
   4   0   7        5.44        7.85      3.66 o 
   5   0   7        0.76        4.71      2.65 o 
   6   0   7      293.58      294.73     15.32 o 
   7   0   7       44.43       41.54      4.45 o 
   8   0   7       17.91       13.50      3.54 o 
   9   0   7       10.28       13.50      3.68 o 
  10   0   7       57.30       84.44      6.83 o 
  11   0   7       10.27        7.91      4.07 o 
  12   0   7       27.39       27.14      5.35 o 
  13   0   7        0.40       -3.17      6.76 o 
  14   0   7        5.11       -5.74      7.12 o 
 -15   1   7       80.96       85.85      8.22 o 
 -14   1   7        1.66        6.37      6.32 o 
 -13   1   7       36.15       48.34      5.26 o 
 -12   1   7       85.22       74.24      5.77 o 
 -11   1   7       62.53       65.26      3.86 o 
 -10   1   7       56.25       47.20      3.37 o 
  -9   1   7      336.41      413.50      7.12 o 
  -8   1   7      155.71      152.47      5.49 o 
  -7   1   7      179.94      346.66      5.96 o 
  -6   1   7      715.30      521.90      6.93 o 
  -5   1   7      696.29      605.22      8.51 o 
  -4   1   7      610.74      681.92      8.69 o 
  -3   1   7     1380.35      879.29     10.49 o 
  -2   1   7      481.94      371.69      8.49 o 
  -1   1   7       54.32       72.49      3.27 o 
   0   1   7      620.31      629.34     11.27 o 
   1   1   7      101.25       75.73      2.87 o 
   2   1   7      568.63      708.58      9.33 o 
   3   1   7      144.40      321.84      7.17 o 
   4   1   7     1616.04      974.98     11.51 o 
   5   1   7       53.58       58.78      3.31 o 
   6   1   7     1267.85     1115.51     17.19 o 
   7   1   7      111.13      254.91      9.55 o 
   8   1   7       18.99       18.50      3.07 o 
   9   1   7       21.88       23.12      3.74 o 
  10   1   7       15.12       18.17      3.78 o 
  11   1   7       68.57       93.98      5.45 o 
  12   1   7       71.18       85.83      6.48 o 
  13   1   7        9.59        7.98      4.25 o 
  14   1   7        3.53        4.40      7.42 o 
 -14   2   7       36.53       51.28     12.86 o 
 -13   2   7        5.24       12.41      5.35 o 
 -12   2   7       85.98       81.12      5.48 o 
 -11   2   7        0.78       -2.14      3.09 o 
 -10   2   7       75.67       49.85      3.97 o 
  -9   2   7       11.74      149.42      9.05 o 
  -8   2   7      268.34      225.23      6.59 o 
  -7   2   7      225.73      238.89      6.89 o 
  -6   2   7      432.25      432.55      6.41 o 
  -5   2   7       48.54       36.51      2.61 o 
  -4   2   7      419.46      369.19      7.00 o 
  -3   2   7      121.41      258.01     11.37 o 
  -2   2   7      782.09      645.94      9.64 o 
  -1   2   7     1503.01     1335.67     12.87 o 
   0   2   7      264.57      288.63      6.46 o 
   1   2   7      410.99      374.54      8.46 o 
   2   2   7      925.43     1073.70     13.12 o 
   3   2   7      298.58      510.05     14.86 o 
   4   2   7     1351.43     1275.68     14.74 o 
   5   2   7      685.19      809.27     10.86 o 
   6   2   7      108.42      111.43      6.34 o 
   7   2   7      120.39      144.24      5.91 o 
   8   2   7      157.64      131.20      6.84 o 
   9   2   7       57.92       76.97      5.65 o 
  10   2   7       90.86      106.96      7.25 o 
  11   2   7        6.83        7.76      3.67 o 
  12   2   7        0.84        1.42      3.28 o 
  13   2   7       79.89       65.03      6.50 o 
 -13   3   7        1.42        9.69      8.31 o 
 -12   3   7       25.92       31.41      6.10 o 
 -11   3   7       18.44       26.47      5.15 o 
 -10   3   7        2.92        3.35      3.46 o 
  -9   3   7      249.02      198.46     10.04 o 
  -8   3   7      141.69      155.69      7.52 o 
  -7   3   7      283.54      265.13      9.28 o 
  -6   3   7       21.52       23.39      4.48 o 
  -5   3   7       36.59       27.48      3.04 o 
  -4   3   7       43.93       49.36      4.24 o 
  -3   3   7      470.98      474.07     10.16 o 
  -2   3   7      152.01      149.06      3.59 o 
  -1   3   7     1005.86     1143.80     10.45 o 
   0   3   7       27.19       35.52      2.91 o 
   1   3   7       56.32       48.93      2.48 o 
   2   3   7       60.05       48.55      3.51 o 
   3   3   7       13.99       79.50      5.39 o 
   4   3   7       15.00       19.69      3.17 o 
   5   3   7      710.10      703.44     10.66 o 
   6   3   7      480.16      490.83      8.96 o 
   7   3   7     1214.62     1148.12     19.98 o 
   8   3   7       31.10       37.98      4.77 o 
   9   3   7       14.32       13.21      4.09 o 
  10   3   7       13.12       13.80      4.22 o 
  11   3   7       27.16       20.73      5.89 o 
  12   3   7        5.02       17.42      4.84 o 
 -11   4   7        2.62       16.09      4.43 o 
 -10   4   7       13.64       13.70      4.28 o 
  -9   4   7        7.42        5.23      3.73 o 
  -8   4   7       20.13       11.06      3.87 o 
  -7   4   7       49.51       47.27      4.92 o 
  -6   4   7       16.46       31.88      4.47 o 
  -5   4   7       11.76       12.21      3.12 o 
  -4   4   7       26.31       19.39      3.45 o 
  -3   4   7        0.24       -1.62      2.87 o 
  -2   4   7       52.24       27.51      3.64 o 
  -1   4   7       50.51       53.78      3.98 o 
   0   4   7      468.33      517.08      8.35 o 
   1   4   7      174.12      286.48     17.00 o 
   2   4   7      229.93      254.17      7.13 o 
   3   4   7      214.27      264.55      6.89 o 
   4   4   7       13.29       22.79      3.41 o 
   5   4   7       13.37       20.57      3.30 o 
   6   4   7       15.55       16.10      3.79 o 
   7   4   7       27.51       14.85      5.46 o 
   8   4   7       92.47      103.87      9.41 o 
   9   4   7       29.82       42.82      7.11 o 
  10   4   7      138.85      106.51      9.93 o 
  -8   5   7        2.99        4.52      4.08 o 
  -7   5   7        5.99       14.72      4.23 o 
  -6   5   7        2.14       11.83      4.18 o 
  -5   5   7       74.98       75.27      6.01 o 
  -4   5   7       43.60       55.47      4.79 o 
  -3   5   7       18.97       38.81      4.32 o 
  -2   5   7       22.73       13.62      3.82 o 
  -1   5   7       43.94       29.44      4.77 o 
   0   5   7        2.58        9.29      3.62 o 
   1   5   7       25.60       42.84      4.46 o 
   2   5   7        5.00       27.43      3.99 o 
   3   5   7       10.33       12.49      4.78 o 
   4   5   7       13.12       14.23      4.02 o 
   5   5   7       10.85        3.07      6.99 o 
   6   5   7       84.37       44.23      6.07 o 
   7   5   7       14.90        6.59      7.89 o 
 -15   0   8       25.49       18.61      8.94 o 
 -14   0   8      585.01      488.70     23.05 o 
 -13   0   8        0.20        6.44      5.97 o 
 -12   0   8      310.59      303.66     11.12 o 
 -11   0   8        0.11        3.65      5.93 o 
 -10   0   8       18.69       33.83      4.81 o 
  -9   0   8       15.30        9.03     11.55 o 
  -8   0   8     1482.92     1336.83     23.26 o 
  -7   0   8        5.91        2.64      2.19 o 
  -6   0   8     2050.78     2195.38     28.17 o 
  -5   0   8        2.90       -0.37      4.13 o 
  -4   0   8       12.45       16.02      2.45 o 
  -3   0   8        7.86        1.52      2.02 o 
  -2   0   8     1545.18     1695.30     27.05 o 
  -1   0   8        4.03        8.50      2.21 o 
   0   0   8    17346.42    16189.19    231.93 o 
   1   0   8        3.52        0.47      1.57 o 
   2   0   8      623.03      631.81     12.40 o 
   3   0   8       18.39       12.90      4.28 o 
   4   0   8      325.38      433.49     15.34 o 
   5   0   8       61.47       59.65      4.75 o 
   6   0   8     1823.97     1845.92     31.43 o 
   7   0   8       56.44       45.52      4.79 o 
   8   0   8       16.01       20.40      4.22 o 
   9   0   8        1.74        0.91      3.41 o 
  10   0   8       34.89       41.78      8.35 o 
  11   0   8        1.21        3.47      3.78 o 
  12   0   8        4.00       -0.88      6.33 o 
  13   0   8        0.65        0.73      7.11 o 
  14   0   8       20.28       32.59      9.66 o 
 -15   1   8        0.43       15.53      5.75 o 
 -14   1   8      119.95      120.45      9.24 o 
 -13   1   8       13.10       24.73      6.84 o 
 -12   1   8       40.73       27.69      4.72 o 
 -11   1   8      118.79      122.69      4.93 o 
 -10   1   8        4.75        7.45      2.60 o 
  -9   1   8      490.53      428.11      7.25 o 
  -8   1   8       97.85       93.30      3.31 o 
  -7   1   8       70.03       95.41      3.21 o 
  -6   1   8      878.66      781.31      9.39 o 
  -5   1   8       39.16       86.22      3.14 o 
  -4   1   8      173.67      187.68      4.37 o 
  -3   1   8      340.88      488.62      6.87 o 
  -2   1   8     3320.66     2937.14     30.77 o 
  -1   1   8      210.18      160.54      6.43 o 
   0   1   8     1054.03      917.76     16.76 o 
   1   1   8       67.72       61.33      2.73 o 
   2   1   8       54.30       99.34      3.43 o 
   3   1   8     1803.09     2012.29     20.55 o 
   4   1   8      869.54      775.30      9.96 o 
   5   1   8      219.43      331.62     11.63 o 
   6   1   8        1.02        6.13      2.33 o 
   7   1   8      103.85      108.69      5.65 o 
   8   1   8       39.57       41.37      3.92 o 
   9   1   8        9.10        9.22      3.41 o 
  10   1   8       24.69       21.08      4.01 o 
  11   1   8       12.19       10.20      3.83 o 
  12   1   8      143.83      142.62      7.49 o 
  13   1   8       13.44        7.92      4.19 o 
  14   1   8       14.11       22.75      6.62 o 
 -14   2   8       16.87       14.85      5.41 o 
 -13   2   8        2.93        5.91      4.83 o 
 -12   2   8       51.39       45.45      5.31 o 
 -11   2   8        1.09        9.93      3.54 o 
 -10   2   8      401.63      372.58      7.87 o 
  -9   2   8       33.39      202.55     10.80 o 
  -8   2   8      762.19      629.06     10.96 o 
  -7   2   8      394.80      323.61      6.50 o 
  -6   2   8      186.29      198.79      4.76 o 
  -5   2   8      104.24      100.75      4.50 o 
  -4   2   8      155.92      125.26      4.52 o 
  -3   2   8      242.89      195.27      9.76 o 
  -2   2   8      640.55      681.80      9.20 o 
  -1   2   8      204.64      217.48      5.17 o 
   0   2   8       69.16       59.06      2.73 o 
   1   2   8      840.04     1190.55     21.14 o 
   2   2   8      162.32      169.51      4.31 o 
   3   2   8       81.86      162.42      5.18 o 
   4   2   8     1250.03     1098.65     15.07 o 
   5   2   8       82.23       91.46      4.53 o 
   6   2   8      112.54      115.92      5.52 o 
   7   2   8        3.71        3.30      2.82 o 
   8   2   8        2.67       12.63      3.74 o 
   9   2   8      646.42      583.05     13.11 o 
  10   2   8      281.44      263.79     16.00 o 
  11   2   8       16.31       13.77      3.99 o 
  12   2   8       44.72       51.60      5.00 o 
  13   2   8       67.18       56.23      6.20 o 
 -13   3   8        3.11        6.86     10.04 o 
 -12   3   8       45.32       53.77      5.41 o 
 -11   3   8        2.97       10.93      4.17 o 
 -10   3   8       17.52       13.21      4.01 o 
  -9   3   8       48.55       88.39      5.59 o 
  -8   3   8      403.70      413.58      8.23 o 
  -7   3   8      187.69      218.54     14.66 o 
  -6   3   8       38.23       36.15      3.91 o 
  -5   3   8       61.73       62.60      3.94 o 
  -4   3   8       95.89       89.27      5.22 o 
  -3   3   8       40.75       25.58      3.69 o 
  -2   3   8      121.59      128.50      3.65 o 
  -1   3   8      246.72      200.78      3.61 o 
   0   3   8      347.16      346.21      5.51 o 
   1   3   8       90.51       71.65      3.12 o 
   2   3   8       67.25       90.74      4.51 o 
   3   3   8      106.61      104.01      4.83 o 
   4   3   8      262.14      232.65      6.80 o 
   5   3   8      121.46      126.24      5.38 o 
   6   3   8       89.20       77.80      4.59 o 
   7   3   8     1338.34     1314.57     22.11 o 
   8   3   8      133.16      137.56      7.59 o 
   9   3   8       25.61       26.60      4.62 o 
  10   3   8       63.37       60.36      7.69 o 
  11   3   8        6.82        9.58      5.17 o 
  12   3   8        8.48       10.71      4.63 o 
 -11   4   8       31.66       32.65      6.20 o 
 -10   4   8       22.19       13.92      4.29 o 
  -9   4   8       54.10       33.73      5.43 o 
  -8   4   8      149.29      158.16      7.23 o 
  -7   4   8       26.48       30.99      4.59 o 
  -6   4   8      208.14      214.17      7.67 o 
  -5   4   8        5.07        7.16      3.06 o 
  -4   4   8       36.73       28.37      3.66 o 
  -3   4   8       24.08       31.79      3.75 o 
  -2   4   8       33.69       29.41      3.70 o 
  -1   4   8       27.23       33.82      3.72 o 
   0   4   8      176.81      224.14      6.62 o 
   1   4   8      226.43      137.53      5.43 o 
   2   4   8      535.81      442.24      8.54 o 
   3   4   8      148.07       76.97      4.60 o 
   4   4   8      164.80      188.80      6.15 o 
   5   4   8       67.59       59.29      4.23 o 
   6   4   8        4.61        5.94      3.50 o 
   7   4   8        9.55        5.09      5.17 o 
   8   4   8       63.92       47.20      7.28 o 
   9   4   8      145.55      117.61     12.69 o 
  10   4   8      100.80      104.17      9.97 o 
  -8   5   8        3.27        6.27      4.28 o 
  -7   5   8       13.70       13.33      4.32 o 
  -6   5   8       38.64       29.14      4.80 o 
  -5   5   8       52.05       48.07      5.34 o 
  -4   5   8       18.70       40.19      4.43 o 
  -3   5   8       42.67       45.42      4.61 o 
  -2   5   8       49.25       61.57      5.69 o 
  -1   5   8       30.73       53.43      4.89 o 
   0   5   8       33.64       54.63      4.91 o 
   1   5   8       82.53       38.18      5.17 o 
   2   5   8       42.93       62.18      5.43 o 
   3   5   8       59.93       72.14      6.89 o 
   4   5   8       44.61       36.52      4.69 o 
   5   5   8       38.92       25.86      5.29 o 
   6   5   8       14.37       16.19      6.79 o 
   7   5   8       10.59        5.91      6.04 o 
 -15   0   9        0.08        9.70      8.43 o 
 -14   0   9       28.12       54.82      6.65 o 
 -13   0   9        3.15        0.80      4.55 o 
 -12   0   9     2015.49     1903.80     39.28 o 
 -11   0   9        2.62        0.68      6.57 o 
 -10   0   9       47.40       35.32      5.01 o 
  -9   0   9       16.99       14.03      3.80 o 
  -8   0   9      172.35      145.63      6.86 o 
  -7   0   9        3.06        4.00      2.77 o 
  -6   0   9     1637.32     1707.49     39.13 o 
  -5   0   9       62.06       83.28     15.14 o 
  -4   0   9      817.02      821.85     20.35 o 
  -3   0   9       75.88       64.30      5.09 o 
  -2   0   9     1456.71     1277.57     28.84 o 
  -1   0   9      120.40      132.94      5.33 o 
   0   0   9       78.11      118.81      4.21 o 
   1   0   9       14.08        7.92      1.85 o 
   2   0   9        0.00        6.15      3.10 o 
   3   0   9       30.44       29.68      5.42 o 
   4   0   9     3587.96     3480.03     79.19 o 
   5   0   9       16.49       18.99      3.56 o 
   6   0   9      349.83      357.41     10.68 o 
   7   0   9        5.30       17.70      3.98 o 
   8   0   9      605.75      695.93     16.40 o 
   9   0   9       21.34       25.67      4.72 o 
  10   0   9        0.76        0.90      5.61 o 
  11   0   9       12.38       10.79      4.49 o 
  12   0   9        0.91       -5.38      5.95 o 
  13   0   9        2.73       -2.80      6.78 o 
  14   0   9        2.27        9.30      8.42 o 
 -15   1   9       74.63       69.19      7.81 o 
 -14   1   9      455.14      423.03     11.37 o 
 -13   1   9       17.45       25.98      4.75 o 
 -12   1   9       12.03       29.76      5.36 o 
 -11   1   9       30.90       76.03      5.02 o 
 -10   1   9      505.94      449.69      7.96 o 
  -9   1   9      737.73      616.74      9.61 o 
  -8   1   9      489.39      385.81      5.95 o 
  -7   1   9      144.82      152.33      3.80 o 
  -6   1   9     1569.82     1571.49     16.51 o 
  -5   1   9      237.06      225.09      4.43 o 
  -4   1   9      927.60      935.70     10.54 o 
  -3   1   9      158.34      168.63      3.75 o 
  -2   1   9      232.18      220.94      5.96 o 
  -1   1   9      664.72      982.90     16.23 o 
   0   1   9      924.04      957.92     13.63 o 
   1   1   9       33.53       84.81      4.51 o 
   2   1   9     1667.32     1610.90     15.16 o 
   3   1   9     1042.19     1116.71     14.12 o 
   4   1   9     1521.46     1656.43     17.92 o 
   5   1   9      510.06      565.47      9.72 o 
   6   1   9       59.82       45.44      3.49 o 
   7   1   9        3.71        4.34      2.92 o 
   8   1   9        7.39       10.46      3.29 o 
   9   1   9        6.79        6.80      3.43 o 
  10   1   9        3.37        6.67      3.62 o 
  11   1   9      113.38      121.78      7.31 o 
  12   1   9       26.27       17.05      4.53 o 
  13   1   9        1.96        5.33      4.19 o 
  14   1   9        0.78       -3.31      5.30 o 
 -14   2   9       44.09       57.10      7.46 o 
 -13   2   9        5.03        3.90      5.35 o 
 -12   2   9      102.13      119.06     14.07 o 
 -11   2   9       31.71       29.43      4.16 o 
 -10   2   9       51.54       70.77      6.63 o 
  -9   2   9       32.34       73.43      4.92 o 
  -8   2   9      793.31      714.77     11.91 o 
  -7   2   9      197.68      261.57      5.84 o 
  -6   2   9      183.65      152.76      4.81 o 
  -5   2   9       51.94       69.42      4.61 o 
  -4   2   9       34.15       56.18      3.99 o 
  -3   2   9       38.62       68.86      4.03 o 
  -2   2   9     2129.98     2165.77     23.96 o 
  -1   2   9      135.58      134.94      3.80 o 
   0   2   9      486.24      450.11      6.76 o 
   1   2   9      241.66      220.21      5.38 o 
   2   2   9      120.00       84.73      3.54 o 
   3   2   9      141.53      142.72      3.83 o 
   4   2   9      724.13      702.52     11.34 o 
   5   2   9       39.59       54.17      3.96 o 
   6   2   9       56.43       68.31      4.43 o 
   7   2   9       17.35       23.04      3.60 o 
   8   2   9      182.18      189.96      8.28 o 
   9   2   9      524.62      515.47     12.54 o 
  10   2   9       22.25       35.28      4.82 o 
  11   2   9       11.05       19.11      4.44 o 
  12   2   9       23.04       34.05      5.81 o 
  13   2   9       18.85       12.06      4.73 o 
 -13   3   9        2.48        8.75      8.99 o 
 -12   3   9       75.40       86.93      6.65 o 
 -11   3   9        4.44        9.29      3.86 o 
 -10   3   9       14.68       26.61      4.28 o 
  -9   3   9       79.33       60.94      6.55 o 
  -8   3   9      211.74      253.70      6.83 o 
  -7   3   9      214.41      213.05      7.44 o 
  -6   3   9      115.54      127.63      5.88 o 
  -5   3   9        2.70       -0.75      3.04 o 
  -4   3   9        2.84       -0.98      4.38 o 
  -3   3   9       56.35       60.07      4.64 o 
  -2   3   9      111.38       85.70      3.25 o 
  -1   3   9       43.19       28.18      2.52 o 
   0   3   9       59.94       36.82      3.36 o 
   1   3   9       55.26       47.23      2.80 o 
   2   3   9      371.77      363.32     10.14 o 
   3   3   9      150.42      135.21      5.63 o 
   4   3   9       75.05       90.49      4.99 o 
   5   3   9      133.70      151.33      5.89 o 
   6   3   9      234.70      260.31      7.19 o 
   7   3   9      381.49      428.76     21.18 o 
   8   3   9       12.73        5.98      3.99 o 
   9   3   9       91.50       81.77      6.56 o 
  10   3   9       26.72       29.04      5.14 o 
  11   3   9       11.15        8.72      5.60 o 
  12   3   9        6.45        9.69      5.69 o 
 -11   4   9       13.64       16.72      6.38 o 
 -10   4   9       37.21       60.14      5.88 o 
  -9   4   9       17.71       10.49      4.22 o 
  -8   4   9       10.51       15.08      4.28 o 
  -7   4   9       32.22       43.61      5.01 o 
  -6   4   9       33.14       56.77      5.87 o 
  -5   4   9       14.85       21.76      3.58 o 
  -4   4   9        0.41        2.09      3.02 o 
  -3   4   9       20.37       23.25      3.67 o 
  -2   4   9      183.68      180.96      5.52 o 
  -1   4   9        2.34        8.18      3.07 o 
   0   4   9      182.70      244.26      7.79 o 
   1   4   9      131.62      101.88      5.88 o 
   2   4   9       76.42       92.21      4.87 o 
   3   4   9       36.92       24.01      3.51 o 
   4   4   9      321.71      253.03      6.89 o 
   5   4   9       11.68       17.72      4.07 o 
   6   4   9        9.88        8.48      3.58 o 
   7   4   9        4.15        3.16      3.65 o 
   8   4   9       61.00       79.27      8.86 o 
   9   4   9       71.68       61.68      8.23 o 
  10   4   9       18.84       33.52      7.31 o 
  -8   5   9        1.01        2.53      4.26 o 
  -7   5   9       24.68       11.64      5.19 o 
  -6   5   9       28.87       37.34      5.17 o 
  -5   5   9        1.89       19.86      4.59 o 
  -4   5   9       22.17       37.54      4.48 o 
  -3   5   9       15.08       17.29      3.45 o 
  -2   5   9       90.27       87.97      6.49 o 
  -1   5   9       44.90       30.56      5.98 o 
   0   5   9      112.93       97.61      6.45 o 
   1   5   9        4.52       20.81      5.75 o 
   2   5   9       38.60       37.09      4.79 o 
   3   5   9       71.40       42.60      6.09 o 
   4   5   9        4.28        8.71      6.44 o 
   5   5   9       16.83       17.64      5.11 o 
   6   5   9        8.01       15.66      5.22 o 
 -15   0  10       12.52        4.29      8.05 o 
 -14   0  10      360.82      342.73     20.10 o 
 -13   0  10       23.09       43.62      6.18 o 
 -12   0  10      579.91      585.28     15.43 o 
 -11   0  10       46.31       55.84      6.03 o 
 -10   0  10       41.00       50.87      5.67 o 
  -9   0  10        1.58        1.93      3.35 o 
  -8   0  10        0.01        1.97      3.18 o 
  -7   0  10        0.08       -1.08      2.68 o 
  -6   0  10      204.00      213.62      7.53 o 
  -5   0  10       98.00       62.61      4.51 o 
  -4   0  10    17068.78    17530.05    341.92 o 
  -2   0  10      812.51      646.35     12.30 o 
  -1   0  10        1.31        0.38      1.90 o 
   0   0  10     7126.43     6586.64    185.65 o 
   1   0  10       23.96       31.65      3.59 o 
   2   0  10     1309.35     1336.78     34.77 o 
   3   0  10       31.55       26.64      5.62 o 
   4   0  10     3387.42     3374.32     77.53 o 
   5   0  10        3.43        3.73      4.56 o 
   6   0  10        0.40        6.73      3.57 o 
   7   0  10       70.54       63.79      6.85 o 
   8   0  10      859.95      948.03     20.43 o 
   9   0  10        5.43        5.41      3.93 o 
  10   0  10       49.51       67.87     10.00 o 
  11   0  10        4.07        7.98      6.40 o 
  12   0  10       22.66       27.24      8.44 o 
  13   0  10        0.06       -5.98      6.80 o 
  14   0  10        4.74       12.69      9.01 o 
 -15   1  10       39.45       38.48     10.87 o 
 -14   1  10       21.79       53.30      6.24 o 
 -13   1  10       10.87       11.41      4.48 o 
 -12   1  10      129.69      119.27      8.10 o 
 -11   1  10      306.84      310.23      7.98 o 
 -10   1  10      370.33      330.69      6.93 o 
  -9   1  10      115.68      109.69      4.43 o 
  -8   1  10      209.25      130.58      4.00 o 
  -7   1  10      198.37      263.69      9.04 o 
  -6   1  10     1168.67     1048.20     13.37 o 
  -5   1  10        1.88       69.99      2.85 o 
  -4   1  10     1267.12     1236.79     13.33 o 
  -3   1  10      349.67      285.91      5.47 o 
  -2   1  10      307.56      254.23      5.94 o 
  -1   1  10      947.22      992.66     16.71 o 
   0   1  10      810.20      821.14     12.36 o 
   1   1  10      298.38      283.76      6.23 o 
   2   1  10      661.22      579.79      7.15 o 
   3   1  10      102.80      117.55      4.14 o 
   4   1  10      182.94      163.94      5.14 o 
   5   1  10       63.01      102.94      6.89 o 
   6   1  10       28.44       35.47      3.49 o 
   7   1  10        0.34       43.13      5.78 o 
   8   1  10      190.64      143.05      7.13 o 
   9   1  10      152.90      159.02      7.34 o 
  10   1  10      279.53      257.53      9.11 o 
  11   1  10       96.65       92.48      6.72 o 
  12   1  10       25.48       31.98      6.32 o 
  13   1  10       13.94       10.36      4.55 o 
 -14   2  10       21.36       24.38     10.26 o 
 -13   2  10        8.22        3.46      8.75 o 
 -12   2  10        9.42       21.01      4.57 o 
 -11   2  10       10.07       36.99      4.39 o 
 -10   2  10      122.73      164.38      6.59 o 
  -9   2  10      333.08      244.35     12.11 o 
  -8   2  10      444.51      448.21     11.06 o 
  -7   2  10       90.20       94.44      4.98 o 
  -6   2  10       21.99       25.79      3.28 o 
  -5   2  10       37.71       52.32      3.23 o 
  -4   2  10      125.15      147.65      5.03 o 
  -3   2  10      107.04      123.12      5.17 o 
  -2   2  10      178.05      163.71      4.04 o 
  -1   2  10      433.01      476.27      7.78 o 
   0   2  10      309.17      476.93      8.30 o 
   1   2  10      182.09      174.31      5.14 o 
   2   2  10       33.51       33.34      2.61 o 
   3   2  10      213.54      163.15      4.28 o 
   4   2  10      301.13      507.90      9.92 o 
   5   2  10      163.84      168.73      6.38 o 
   6   2  10        4.87       17.46      4.89 o 
   7   2  10       37.42       58.87      4.62 o 
   8   2  10      716.85      629.73     13.87 o 
   9   2  10       44.22       32.03      4.71 o 
  10   2  10        1.01        4.91      3.85 o 
  11   2  10       30.04       32.34      5.10 o 
  12   2  10        2.00        8.23      4.33 o 
  13   2  10       12.37       13.46      6.34 o 
 -13   3  10        7.64       18.84      6.59 o 
 -12   3  10       22.86       23.27      4.94 o 
 -11   3  10       14.66        6.98      3.89 o 
 -10   3  10      185.00      204.49      7.57 o 
  -9   3  10       11.35       -0.09      4.82 o 
  -8   3  10      272.89      292.53      7.21 o 
  -7   3  10       25.56       37.19      4.54 o 
  -6   3  10      153.42      167.14      8.27 o 
  -5   3  10        6.08       16.69      3.61 o 
  -4   3  10       57.92       58.07      4.85 o 
  -3   3  10      117.32      119.17      6.04 o 
  -2   3  10       38.52       46.20      2.62 o 
  -1   3  10        4.30        5.55      2.74 o 
   0   3  10       41.00       39.24      3.66 o 
   1   3  10       22.33       25.36      2.77 o 
   2   3  10      447.29      402.37      7.04 o 
   3   3  10      129.73      155.42      6.05 o 
   4   3  10      219.09      239.30      9.81 o 
   5   3  10      473.63      362.21      8.02 o 
   6   3  10       73.67       81.15      4.83 o 
   7   3  10        2.67        3.34      3.83 o 
   8   3  10      105.59       94.25      6.79 o 
   9   3  10       27.06       21.18      4.95 o 
  10   3  10       14.16       16.39      4.64 o 
  11   3  10        3.80       -4.77      3.97 o 
 -11   4  10       10.28       32.44     10.17 o 
 -10   4  10       22.37       20.71      4.81 o 
  -9   4  10       30.19       12.91      4.35 o 
  -8   4  10       14.36       25.92      4.66 o 
  -7   4  10        2.91       -5.60      3.59 o 
  -6   4  10       42.81       72.89      5.76 o 
  -5   4  10       10.36       28.66      3.91 o 
  -4   4  10       36.42       40.78      4.13 o 
  -3   4  10       22.38       19.44      3.51 o 
  -2   4  10       80.69       75.59      4.71 o 
  -1   4  10      111.02      105.99      5.78 o 
   0   4  10        8.53       29.85      4.27 o 
   1   4  10      132.05      163.36      8.19 o 
   2   4  10      137.88      114.88      6.51 o 
   3   4  10       22.86       37.08      3.85 o 
   4   4  10      119.26      130.07      7.36 o 
   5   4  10       21.56       35.07      3.95 o 
   6   4  10       10.16        6.12      3.68 o 
   7   4  10       18.66        9.44      4.01 o 
   8   4  10      108.84      109.15     13.07 o 
   9   4  10       43.43       27.69      7.11 o 
  -7   5  10        6.11        8.62      4.42 o 
  -6   5  10       26.45       22.37      4.77 o 
  -5   5  10       37.43       30.72      5.65 o 
  -4   5  10       29.96       39.20      4.68 o 
  -3   5  10       40.66       33.12      4.51 o 
  -2   5  10       12.01       16.90      4.86 o 
  -1   5  10       22.55       37.21      4.91 o 
   0   5  10       72.78       59.01      6.78 o 
   1   5  10       23.82       19.89      4.38 o 
   2   5  10        1.31       18.56      4.35 o 
   3   5  10       30.77       21.09      4.61 o 
   4   5  10       60.25       61.54      6.44 o 
   5   5  10       33.34       29.66     18.32 o 
   6   5  10        4.34       13.28      6.74 o 
 -15   0  11       16.14       -0.72      8.42 o 
 -14   0  11       52.96       45.05     10.60 o 
 -13   0  11       28.81       24.71     10.99 o 
 -12   0  11       24.52       53.59      6.48 o 
 -11   0  11       38.38       33.04      5.30 o 
 -10   0  11       73.58       78.86     10.08 o 
  -9   0  11        4.90        9.70      5.03 o 
  -8   0  11       69.65       77.03      4.84 o 
  -7   0  11        0.48       -1.92      2.66 o 
  -6   0  11      518.13      593.86     10.73 o 
  -5   0  11        2.99       -1.65      2.84 o 
  -4   0  11      106.73      135.96     11.68 o 
  -3   0  11       34.40       42.53      6.61 o 
  -2   0  11      702.08      713.40     19.21 o 
  -1   0  11       14.36        3.71      7.10 o 
   0   0  11       40.85       62.47      4.12 o 
   1   0  11        6.17        5.54      1.71 o 
   2   0  11       31.15       56.14      4.73 o 
   3   0  11       60.60       47.29      4.78 o 
   4   0  11      231.26      269.01     13.83 o 
   5   0  11       39.72       40.76      7.11 o 
   6   0  11     1565.52     1639.73     42.93 o 
   7   0  11       10.20       18.90      6.48 o 
   8   0  11       13.16       15.43      4.64 o 
   9   0  11       15.44       13.20      4.60 o 
  10   0  11        4.01       -3.05      5.55 o 
  11   0  11        1.57       14.36      6.93 o 
  12   0  11       59.91       86.71     12.16 o 
  13   0  11       13.00        5.62      7.84 o 
 -15   1  11        7.86        7.35      7.90 o 
 -14   1  11       31.52       41.07     14.59 o 
 -13   1  11       26.05       43.18      5.51 o 
 -12   1  11      283.24      271.70      9.19 o 
 -11   1  11      288.61      269.61     11.30 o 
 -10   1  11       40.84       44.54      4.54 o 
  -9   1  11      131.52      122.71      4.74 o 
  -8   1  11      127.05      115.49      4.62 o 
  -7   1  11      115.36       78.83      3.91 o 
  -6   1  11      193.80      192.92      4.96 o 
  -5   1  11       23.16      159.63      4.15 o 
  -4   1  11     2346.69     2167.98     21.67 o 
  -3   1  11      456.51      649.94      7.99 o 
  -2   1  11      346.76      305.82      5.26 o 
  -1   1  11       93.16       63.40      3.24 o 
   0   1  11      425.98      416.80      8.60 o 
   1   1  11      506.71      592.91     14.03 o 
   2   1  11      771.34      653.07      7.94 o 
   3   1  11      508.32      688.63      9.52 o 
   4   1  11      622.24      730.88     10.19 o 
   5   1  11       27.29       79.31      4.47 o 
   6   1  11      553.78      537.67     10.18 o 
   7   1  11       24.39       22.52      3.90 o 
   8   1  11      198.08      165.63     10.24 o 
   9   1  11       58.06       64.45      5.49 o 
  10   1  11      126.81      128.33      7.48 o 
  11   1  11       28.49       45.12      5.36 o 
  12   1  11       70.83       92.01     10.03 o 
  13   1  11       25.13       37.23      5.86 o 
 -14   2  11       24.02       30.55      6.49 o 
 -13   2  11        2.99       14.06      5.57 o 
 -12   2  11       19.59       38.18      6.85 o 
 -11   2  11       17.84       30.95      4.23 o 
 -10   2  11      416.62      388.90      9.19 o 
  -9   2  11      443.08      377.87      8.99 o 
  -8   2  11       67.80       53.73      6.39 o 
  -7   2  11      223.06      286.00      7.47 o 
  -6   2  11      133.18      168.33      5.15 o 
  -5   2  11      366.37      348.90      6.75 o 
  -4   2  11        9.34       29.48      2.84 o 
  -3   2  11      287.66      330.54      7.30 o 
  -2   2  11      337.25      302.50      6.75 o 
  -1   2  11      929.27      893.51     16.12 o 
   0   2  11      113.99      113.00      4.64 o 
   1   2  11      373.16      373.09      5.87 o 
   2   2  11      242.78      238.63      5.10 o 
   3   2  11        6.64       10.71      1.86 o 
   4   2  11      366.29      369.58     10.77 o 
   5   2  11        6.69       17.19      3.38 o 
   6   2  11      261.29      266.04      7.78 o 
   7   2  11      249.86      196.88      7.37 o 
   8   2  11       70.46       76.99      6.21 o 
   9   2  11       88.56       95.64      6.88 o 
  10   2  11       65.44       73.98      6.30 o 
  11   2  11        7.54       14.65      4.52 o 
  12   2  11       27.30       29.64      5.26 o 
 -13   3  11        2.83       24.81     11.18 o 
 -12   3  11       37.83       30.94      5.37 o 
 -11   3  11       16.05       28.59      5.21 o 
 -10   3  11      107.89       98.13      7.18 o 
  -9   3  11       64.99       97.64      8.21 o 
  -8   3  11       63.94       71.88      5.07 o 
  -7   3  11       57.22       68.18      5.13 o 
  -6   3  11      146.74      144.74      7.28 o 
  -5   3  11       46.56       57.33      5.40 o 
  -4   3  11      172.35      171.21      7.10 o 
  -3   3  11       68.82       72.93      5.43 o 
  -2   3  11       43.65       30.69      3.64 o 
  -1   3  11       66.08       63.17      4.35 o 
   0   3  11       30.94       32.13      2.91 o 
   1   3  11       50.94       49.30      3.31 o 
   2   3  11      157.04      179.92      7.35 o 
   3   3  11       41.02       73.93      7.48 o 
   4   3  11       48.23       41.55      4.21 o 
   5   3  11      295.35      381.62      9.05 o 
   6   3  11      265.63      267.60      7.82 o 
   7   3  11       73.32       75.74      6.22 o 
   8   3  11       40.78       40.93      5.35 o 
   9   3  11       13.35       10.45      4.49 o 
  10   3  11       12.92        4.00      4.33 o 
  11   3  11       23.24       23.93      6.81 o 
 -11   4  11       32.82       27.57      5.06 o 
 -10   4  11       34.50       29.18      5.03 o 
  -9   4  11       47.91       33.29      5.07 o 
  -8   4  11       37.93       19.83      4.57 o 
  -7   4  11       29.60       12.17      4.23 o 
  -6   4  11       40.41       60.97      5.50 o 
  -5   4  11       72.04       48.19      4.45 o 
  -4   4  11       22.62       37.62      4.12 o 
  -3   4  11       29.19       14.07      3.28 o 
  -2   4  11      132.66      126.40      6.04 o 
  -1   4  11       73.52       90.27      5.44 o 
   0   4  11      151.05      167.08      6.83 o 
   1   4  11       14.25       33.72      5.42 o 
   2   4  11      148.19      189.56      6.37 o 
   3   4  11      147.99      178.39      8.06 o 
   4   4  11       23.94       20.43      3.48 o 
   5   4  11       17.06       15.00      4.61 o 
   6   4  11        6.19        2.11      3.62 o 
   7   4  11        3.65       13.87      4.21 o 
   8   4  11       45.06       51.29      7.94 o 
   9   4  11       50.76       55.87      8.23 o 
  -7   5  11        4.93       13.15      4.71 o 
  -6   5  11       12.82        8.49      5.73 o 
  -5   5  11       11.61        4.60      5.83 o 
  -4   5  11        7.23       12.57      3.75 o 
  -3   5  11       40.28       39.11      5.98 o 
  -2   5  11       44.89       42.24      6.16 o 
  -1   5  11       24.14       23.36      4.67 o 
   0   5  11        2.73       18.51      4.47 o 
   1   5  11       16.51       23.78      4.61 o 
   2   5  11       35.49       22.94      4.63 o 
   3   5  11       30.20       27.67      4.79 o 
   4   5  11        3.50       17.64      5.25 o 
   5   5  11        9.69       13.11      6.74 o 
 -15   0  12        3.22        3.19      8.73 o 
 -14   0  12      330.09      269.42     16.92 o 
 -13   0  12        6.04       13.39      5.00 o 
 -12   0  12      878.70      888.88     27.36 o 
 -11   0  12        8.46       10.08      4.56 o 
 -10   0  12       12.92       10.67      6.75 o 
  -9   0  12        4.14        0.70      3.37 o 
  -8   0  12       64.29       77.43      5.00 o 
  -7   0  12        1.86        9.23      2.99 o 
  -6   0  12       10.35       15.88      3.16 o 
  -5   0  12        4.28        6.54      2.04 o 
  -4   0  12     1952.96     2198.20     53.46 o 
  -3   0  12        2.41        7.78      5.62 o 
  -2   0  12     2052.32     2122.75     38.94 o 
  -1   0  12        0.81        5.67      4.53 o 
   0   0  12        6.66        6.47      1.92 o 
   1   0  12        9.56       11.03      2.50 o 
   2   0  12      240.87      263.52      9.26 o 
   3   0  12       39.34       39.73      4.59 o 
   4   0  12       42.37       57.79      8.02 o 
   5   0  12        7.04       14.69      6.12 o 
   6   0  12     1145.21     1178.03     34.00 o 
   7   0  12       10.79       13.96      6.97 o 
   8   0  12      146.09      140.09     11.46 o 
   9   0  12        8.96        2.83      4.37 o 
  10   0  12        0.97       -1.81      5.85 o 
  11   0  12        0.28       -6.72      6.04 o 
  12   0  12       47.14       51.00     10.34 o 
  13   0  12        0.76       -1.04      7.36 o 
 -15   1  12        0.36        4.66      9.36 o 
 -14   1  12        3.71        2.45      4.23 o 
 -13   1  12       17.27       31.80      5.43 o 
 -12   1  12      260.74      203.55      8.29 o 
 -11   1  12       51.25       63.37      4.91 o 
 -10   1  12      287.39      276.66      7.91 o 
  -9   1  12      506.07      433.30      7.84 o 
  -8   1  12      114.27      124.53      5.09 o 
  -7   1  12       57.92       57.49      3.56 o 
  -6   1  12      343.48      347.26      6.25 o 
  -5   1  12       71.43       88.93      3.27 o 
  -4   1  12      288.81      208.07      4.10 o 
  -3   1  12      916.75      651.30      7.98 o 
  -2   1  12      315.34      242.73      4.68 o 
  -1   1  12      608.85      508.55      9.85 o 
   0   1  12     1095.21     1146.83     14.74 o 
   1   1  12       40.19      135.46      4.41 o 
   2   1  12      122.81      122.42      4.14 o 
   3   1  12      680.97      700.46      9.84 o 
   4   1  12      118.65      144.46      5.98 o 
   5   1  12        8.69        9.59      2.93 o 
   6   1  12       81.38       61.35      4.38 o 
   7   1  12       51.99       55.73      5.28 o 
   8   1  12       35.58       36.96      4.06 o 
   9   1  12       64.26      106.40      8.23 o 
  10   1  12       30.66       35.79      5.11 o 
  11   1  12      219.97      207.99      8.91 o 
  12   1  12      114.27      100.34      9.82 o 
  13   1  12       11.37       16.93      4.78 o 
 -14   2  12        7.65        3.18      4.96 o 
 -13   2  12        5.42        8.04      5.35 o 
 -12   2  12       14.23       11.99      3.90 o 
 -11   2  12        5.18        9.44      4.18 o 
 -10   2  12      501.36      437.02      9.82 o 
  -9   2  12      492.86      511.90     10.56 o 
  -8   2  12        0.56        9.97      3.78 o 
  -7   2  12      858.70      748.72     13.08 o 
  -6   2  12      493.98      392.71     11.26 o 
  -5   2  12      672.72      571.96      8.93 o 
  -4   2  12      673.49      569.44      8.87 o 
  -3   2  12      450.72      495.25      8.36 o 
  -2   2  12      376.02      360.49      7.73 o 
  -1   2  12      141.86      117.27      5.20 o 
   0   2  12       87.56      111.18      4.91 o 
   1   2  12       75.57       51.55      2.82 o 
   2   2  12      362.05      347.40      7.62 o 
   3   2  12       76.31       75.95      3.60 o 
   4   2  12       27.56       31.51      3.29 o 
   5   2  12      124.40      135.54      5.50 o 
   6   2  12      336.81      326.28      8.83 o 
   7   2  12      438.86      356.68      9.27 o 
   8   2  12       35.30       48.58      5.36 o 
   9   2  12      130.49      135.62      7.78 o 
  10   2  12       21.77       22.08      4.77 o 
  11   2  12        1.11        1.21      4.05 o 
  12   2  12        8.70       10.57      4.76 o 
 -13   3  12       26.12       39.92     11.10 o 
 -12   3  12       27.23       40.20      5.88 o 
 -11   3  12        3.96       12.36      4.91 o 
 -10   3  12      102.33      129.13      7.79 o 
  -9   3  12       28.52       41.91      8.24 o 
  -8   3  12       36.37       48.27      5.48 o 
  -7   3  12       70.27      150.94      9.24 o 
  -6   3  12      194.81      239.78      7.62 o 
  -5   3  12      293.83      250.21     11.14 o 
  -4   3  12       47.27       38.26      5.86 o 
  -3   3  12       17.75       12.22      3.19 o 
  -2   3  12       18.04       15.68      3.41 o 
  -1   3  12      220.10      189.54      6.53 o 
   0   3  12       16.36       25.68      2.85 o 
   1   3  12      222.81      216.31      5.74 o 
   2   3  12      165.11      204.09      7.83 o 
   3   3  12       18.56       29.87      4.41 o 
   4   3  12      141.57      137.96      8.17 o 
   5   3  12       71.10       79.38      4.86 o 
   6   3  12       51.14       50.94      4.34 o 
   7   3  12       12.74        9.53      4.27 o 
   8   3  12        8.82        8.19      4.85 o 
   9   3  12        0.86        4.89      4.20 o 
  10   3  12       17.95       14.21      4.83 o 
  11   3  12       13.40       13.21      5.02 o 
 -10   4  12       79.18       80.86      7.32 o 
  -9   4  12      109.27      131.41      8.50 o 
  -8   4  12       70.44       82.12      7.21 o 
  -7   4  12       12.54       39.91      5.85 o 
  -6   4  12      211.07      238.92      9.54 o 
  -5   4  12       40.75      110.11      6.60 o 
  -4   4  12       60.15       58.99      5.24 o 
  -3   4  12        3.59        5.56      3.47 o 
  -2   4  12       22.33       31.64      4.88 o 
  -1   4  12       11.11       12.58      4.27 o 
   0   4  12       10.58       22.65      4.04 o 
   1   4  12       10.12       33.64      4.53 o 
   2   4  12      149.02      178.46      6.23 o 
   3   4  12       96.50       65.25      4.62 o 
   4   4  12       10.42        5.05      3.40 o 
   5   4  12       98.73      103.59      5.59 o 
   6   4  12        5.50        1.63      3.81 o 
   7   4  12       23.78       22.52      4.58 o 
   8   4  12       12.95       10.19      5.50 o 
   9   4  12        9.33       14.62      6.38 o 
  -7   5  12        9.79       18.53      5.48 o 
  -6   5  12        9.78       19.65      8.34 o 
  -5   5  12        4.11       10.60      4.16 o 
  -4   5  12        2.98       14.82      4.22 o 
  -3   5  12       39.37       51.40      6.48 o 
  -2   5  12       43.50       43.39      6.32 o 
  -1   5  12       25.74       46.65      7.38 o 
   0   5  12       25.69       37.02      5.41 o 
   1   5  12        1.51        0.26      4.03 o 
   2   5  12        4.48        8.20      4.21 o 
   3   5  12        8.76        8.47      4.14 o 
   4   5  12        0.35        3.58      4.05 o 
   5   5  12       44.75       41.97      8.29 o 
 -15   0  13        0.36        0.45      8.79 o 
 -14   0  13        7.03        9.24      8.98 o 
 -13   0  13       21.75       34.49     10.13 o 
 -12   0  13      222.66      215.22     10.02 o 
 -11   0  13       71.81       47.02      6.02 o 
 -10   0  13      245.59      250.12      8.41 o 
  -9   0  13        2.39       -0.27      3.50 o 
  -8   0  13        4.95        7.26      3.62 o 
  -7   0  13        1.22        2.09      3.08 o 
  -6   0  13      823.24      864.21     14.41 o 
  -5   0  13       16.09        8.23      5.32 o 
  -4   0  13        8.24        5.87      2.95 o 
  -3   0  13       90.45       60.19      4.01 o 
  -2   0  13      152.66      158.56      6.03 o 
  -1   0  13       21.13       20.44      2.94 o 
   0   0  13      201.62      178.95      6.96 o 
   1   0  13        0.70        0.82      2.39 o 
   2   0  13     2985.82     3036.28     48.92 o 
   3   0  13        2.60        8.45      3.66 o 
   4   0  13      222.17      243.87      9.67 o 
   5   0  13       62.49       69.06      9.32 o 
   6   0  13        8.96       16.95      7.28 o 
   7   0  13       20.52       12.71      7.19 o 
   8   0  13       38.61       33.10      5.74 o 
   9   0  13        0.43       -2.56      4.13 o 
  10   0  13       25.18       35.11      8.43 o 
  11   0  13        4.94        5.73      7.33 o 
  12   0  13       73.75       73.45     11.52 o 
  13   0  13       11.02        9.05      8.08 o 
 -14   1  13       20.03       22.47      5.31 o 
 -13   1  13       28.87       32.52      5.22 o 
 -12   1  13      173.42      152.01     10.35 o 
 -11   1  13       47.02      110.66      8.40 o 
 -10   1  13     1073.14     1077.41     16.11 o 
  -9   1  13      140.97      270.91      6.50 o 
  -8   1  13      347.98      280.94      6.18 o 
  -7   1  13       50.10       49.85      4.05 o 
  -6   1  13       95.47       82.18      3.76 o 
  -5   1  13        9.25       17.20      2.22 o 
  -4   1  13      219.51      243.49      4.83 o 
  -3   1  13      110.74      176.96      4.34 o 
  -2   1  13      595.17      574.61     12.04 o 
  -1   1  13      822.02      906.52     11.49 o 
   0   1  13      558.62      592.58      7.65 o 
   1   1  13      141.54      155.64      5.83 o 
   2   1  13      172.55      125.68      4.11 o 
   3   1  13      275.91      278.76      6.30 o 
   4   1  13      246.58      227.76      5.98 o 
   5   1  13       49.46       49.19      4.17 o 
   6   1  13      184.33      198.55      7.67 o 
   7   1  13      111.72      100.31      5.65 o 
   8   1  13      160.24      199.65      7.28 o 
   9   1  13        4.40        5.47      3.83 o 
  10   1  13       59.64       67.68      6.28 o 
  11   1  13      124.07      111.28      7.77 o 
  12   1  13       69.13       80.07      8.81 o 
  13   1  13        6.55        5.14      5.75 o 
 -14   2  13       11.67       15.66      5.70 o 
 -13   2  13        9.73        0.75      5.02 o 
 -12   2  13        3.54        3.89      4.18 o 
 -11   2  13       42.67       42.43      4.71 o 
 -10   2  13      280.09      293.09      8.32 o 
  -9   2  13        5.78       30.82      4.48 o 
  -8   2  13      637.32      585.31     11.24 o 
  -7   2  13      974.05      885.50     12.38 o 
  -6   2  13      324.58      284.15      6.67 o 
  -5   2  13      147.49      225.68      6.86 o 
  -4   2  13      349.02      341.81      6.98 o 
  -3   2  13       93.80      120.55      4.40 o 
  -2   2  13      185.04      155.81      6.46 o 
  -1   2  13        9.53       23.42      4.01 o 
   0   2  13       28.14       39.43      2.97 o 
   1   2  13      458.95      440.00      6.77 o 
   2   2  13       30.99       34.08      2.83 o 
   3   2  13       33.46       55.46      3.27 o 
   4   2  13      183.33      175.28      5.99 o 
   5   2  13      147.86      163.15      6.11 o 
   6   2  13      241.35      298.80      8.87 o 
   7   2  13        0.90       10.37      3.74 o 
   8   2  13       43.37       53.85      5.62 o 
   9   2  13      175.41      168.04     11.35 o 
  10   2  13       38.40       36.79      5.44 o 
  11   2  13        5.59        2.38      4.31 o 
  12   2  13        8.45        4.19      4.53 o 
 -12   3  13       50.42       68.34      9.15 o 
 -11   3  13       30.32       24.21      7.51 o 
 -10   3  13      149.42      135.89      7.98 o 
  -9   3  13       49.89       34.91      4.56 o 
  -8   3  13        0.57       13.22      3.97 o 
  -7   3  13      202.52      219.67      7.47 o 
  -6   3  13      602.54      601.41     11.69 o 
  -5   3  13      519.00      575.42     11.36 o 
  -4   3  13       11.10       11.93      5.24 o 
  -3   3  13       70.53       64.02      5.36 o 
  -2   3  13       60.70       64.79      4.75 o 
  -1   3  13       95.73      108.69      6.26 o 
   0   3  13       16.12       16.44      3.09 o 
   1   3  13      112.71       88.95      4.36 o 
   2   3  13      185.42      202.73      7.67 o 
   3   3  13      139.99      110.83      5.61 o 
   4   3  13       98.25      135.85      5.61 o 
   5   3  13       23.14       18.53      3.51 o 
   6   3  13       21.24       15.15      3.55 o 
   7   3  13       27.54       28.87      6.21 o 
   8   3  13       44.11       38.87      5.59 o 
   9   3  13        7.54       10.46      4.68 o 
  10   3  13        4.65       -0.03      4.34 o 
 -10   4  13       51.18       71.86     10.99 o 
  -9   4  13       44.52       63.73      6.72 o 
  -8   4  13       16.69       34.69      5.83 o 
  -7   4  13       92.55       79.12      7.67 o 
  -6   4  13       55.90       90.29      9.61 o 
  -5   4  13      165.81      121.00      8.73 o 
  -4   4  13      140.21      141.60      7.04 o 
  -3   4  13        4.11       10.42      3.78 o 
  -2   4  13       15.48       15.43      3.94 o 
  -1   4  13       12.83        7.85      4.36 o 
   0   4  13        3.01        7.50      3.64 o 
   1   4  13       35.16       25.31      4.35 o 
   2   4  13       93.52       96.44      6.16 o 
   3   4  13       27.59       26.55      3.68 o 
   4   4  13       17.74       25.74      3.81 o 
   5   4  13       70.79       44.49      4.45 o 
   6   4  13       12.33        7.00      3.99 o 
   7   4  13       11.82        6.66      4.26 o 
   8   4  13       20.98       20.50      5.46 o 
  -6   5  13        0.06        8.77      6.48 o 
  -5   5  13        4.98        8.68      7.60 o 
  -4   5  13       30.13       26.03      5.62 o 
  -3   5  13       27.30       34.61      5.99 o 
  -2   5  13       43.23       52.71      7.36 o 
  -1   5  13       36.95       23.62      4.72 o 
   0   5  13       33.34       41.31      5.31 o 
   1   5  13       19.37       21.30      4.67 o 
   2   5  13        1.11        4.71      5.33 o 
   3   5  13        3.67        3.83      4.12 o 
   4   5  13        2.21       12.22      6.91 o 
 -14   0  14       29.95       44.73     11.15 o 
 -13   0  14        4.60       -5.50      8.27 o 
 -12   0  14       70.89       88.05      9.43 o 
 -11   0  14        1.54        1.34      5.16 o 
 -10   0  14       36.92       37.53      5.20 o 
  -9   0  14       21.16       27.12      4.60 o 
  -8   0  14        1.43       16.58      4.01 o 
  -7   0  14       23.69       12.13      4.94 o 
  -6   0  14      286.74      276.55      9.42 o 
  -5   0  14        6.08        4.50      3.31 o 
  -4   0  14     1291.48     1316.53     24.06 o 
  -3   0  14        4.00        1.54      2.95 o 
  -2   0  14     1712.40     1972.72     32.69 o 
  -1   0  14       10.40        8.78      2.81 o 
   0   0  14      124.19      137.64      6.54 o 
   1   0  14       86.16       80.91      4.75 o 
   2   0  14     1190.20     1234.00     18.37 o 
   3   0  14       29.04       26.26      4.90 o 
   4   0  14     1797.40     1891.19     37.89 o 
   5   0  14        2.07       -3.87      6.23 o 
   6   0  14      108.70      134.17     13.23 o 
   7   0  14        2.54        3.90      7.15 o 
   8   0  14      157.56      171.54      9.64 o 
   9   0  14        7.80       -1.40      4.50 o 
  10   0  14      258.71      239.02     15.88 o 
  11   0  14        2.15        8.78      7.48 o 
  12   0  14      398.58      355.63     19.56 o 
 -14   1  14        8.79        6.49      4.53 o 
 -13   1  14        3.27        8.51      4.37 o 
 -12   1  14      139.20      132.45      7.52 o 
 -11   1  14       82.77       77.15      5.45 o 
 -10   1  14      212.58      186.63      7.67 o 
  -9   1  14       12.72       27.81      4.21 o 
  -8   1  14      332.34      288.57      7.86 o 
  -7   1  14       34.53       38.94      4.00 o 
  -6   1  14      300.69      221.29      6.80 o 
  -5   1  14       79.57      130.45      4.38 o 
  -4   1  14       56.25       55.75      3.54 o 
  -3   1  14      345.39      334.65      6.76 o 
  -2   1  14     2421.04     2255.57     37.28 o 
  -1   1  14       63.76      102.52      3.21 o 
   0   1  14      147.16      124.85      3.92 o 
   1   1  14      133.16      163.60      4.65 o 
   2   1  14       19.10       22.81      3.79 o 
   3   1  14       35.28       41.12      3.80 o 
   4   1  14      355.76      370.58      8.40 o 
   5   1  14       54.86       69.24      7.68 o 
   6   1  14      648.32      649.18     12.12 o 
   7   1  14       22.24       41.11      4.45 o 
   8   1  14        5.82       13.19      3.74 o 
   9   1  14      104.93      121.68      9.02 o 
  10   1  14      235.68      227.22      9.22 o 
  11   1  14       14.07       10.39      4.45 o 
  12   1  14       11.74        5.66      5.73 o 
 -13   2  14        2.40        1.98      5.28 o 
 -12   2  14       14.20       11.46      4.31 o 
 -11   2  14       29.68       40.46      4.82 o 
 -10   2  14       57.60       72.51      5.47 o 
  -9   2  14      118.02      113.32      6.16 o 
  -8   2  14     1030.00     1122.77     16.85 o 
  -7   2  14      195.04      251.76      6.89 o 
  -6   2  14      106.90      115.03      5.15 o 
  -5   2  14       29.87       20.87      3.20 o 
  -4   2  14       21.93       30.87      2.49 o 
  -3   2  14       31.36       58.12      3.44 o 
  -2   2  14      384.46      369.45     12.36 o 
  -1   2  14       28.98       32.26      4.30 o 
   0   2  14      685.18      661.27      9.51 o 
   1   2  14      289.31      284.57      6.09 o 
   2   2  14      116.56       79.40      3.85 o 
   3   2  14       61.70       58.38      3.48 o 
   4   2  14       80.77      100.03      5.03 o 
   5   2  14       48.77       50.09      4.27 o 
   6   2  14       54.45       77.16      5.54 o 
   7   2  14       28.29       36.78      4.65 o 
   8   2  14       19.72       20.59      5.32 o 
   9   2  14      136.44      122.70      7.85 o 
  10   2  14       13.52       10.59      4.72 o 
  11   2  14        1.99        0.01      4.33 o 
 -12   3  14       30.59       42.12      9.28 o 
 -11   3  14        9.43       11.26      4.81 o 
 -10   3  14        2.86        9.22      4.72 o 
  -9   3  14       24.05       16.75      4.16 o 
  -8   3  14      305.99      332.63      8.87 o 
  -7   3  14      206.54      210.94      7.70 o 
  -6   3  14      492.06      494.29     10.96 o 
  -5   3  14      439.20      432.06     10.11 o 
  -4   3  14       93.00       64.14      4.82 o 
  -3   3  14        7.97        1.61      3.62 o 
  -2   3  14      145.78      126.26      7.58 o 
  -1   3  14       19.53       24.23      5.53 o 
   0   3  14       16.79       22.28      3.11 o 
   1   3  14        6.41        1.01      2.68 o 
   2   3  14       58.09       66.94      4.45 o 
   3   3  14      148.29      155.28      7.28 o 
   4   3  14      221.42      230.42      9.26 o 
   5   3  14        5.32       13.23      3.38 o 
   6   3  14       13.95       18.45      3.73 o 
   7   3  14        9.42        1.13      3.96 o 
   8   3  14       14.21       18.50      5.07 o 
   9   3  14        7.93        8.19      4.66 o 
  10   3  14        1.80       -3.14      4.30 o 
 -10   4  14        4.22       40.52      7.83 o 
  -9   4  14        5.52       18.92      5.92 o 
  -8   4  14       92.24       93.40      7.65 o 
  -7   4  14      177.76      168.64      8.84 o 
  -6   4  14       27.77       59.20      6.64 o 
  -5   4  14        2.77       17.71      3.82 o 
  -4   4  14      119.66       96.91      6.06 o 
  -3   4  14       26.26       33.86      4.41 o 
  -2   4  14        0.71        7.57      4.00 o 
  -1   4  14        9.57        6.13      4.51 o 
   0   4  14       12.57       12.21      3.81 o 
   1   4  14      135.74      107.63      6.49 o 
   2   4  14       51.56       53.03      5.18 o 
   3   4  14       21.60       24.37      3.79 o 
   4   4  14       21.33       15.18      3.63 o 
   5   4  14        9.16       11.90      3.72 o 
   6   4  14       12.57       13.20      4.29 o 
   7   4  14       19.55       20.52      4.77 o 
   8   4  14        5.94        5.01      4.96 o 
  -5   5  14        1.05       16.26      5.01 o 
  -4   5  14        1.21       11.67      5.34 o 
  -3   5  14        8.23       14.28      5.32 o 
  -2   5  14       68.73       60.19      7.08 o 
  -1   5  14       67.26       53.88      5.83 o 
   0   5  14       21.38       37.57      5.20 o 
   1   5  14       32.73       26.29      5.02 o 
   2   5  14       34.81       27.92      5.04 o 
   3   5  14        0.75        8.30      4.92 o 
 -14   0  15        5.38       15.77      9.59 o 
 -13   0  15        0.71       -7.95      8.31 o 
 -12   0  15      118.87      130.43     14.29 o 
 -11   0  15       11.09       -5.83     11.28 o 
 -10   0  15      106.58      106.94      6.66 o 
  -9   0  15        8.27       -0.33      3.96 o 
  -8   0  15        0.00        5.16      4.02 o 
  -7   0  15       12.53       21.81      3.23 o 
  -6   0  15      305.35      302.33     12.96 o 
  -5   0  15        4.08        6.22      4.40 o 
  -4   0  15      181.21      186.94     15.34 o 
  -3   0  15        0.16        6.61      3.06 o 
  -2   0  15       63.62       76.34      4.87 o 
  -1   0  15        1.76       -0.43      3.01 o 
   0   0  15     1324.58     1267.50     32.26 o 
   1   0  15        2.84        2.26      2.30 o 
   2   0  15      237.96      291.75      9.34 o 
   3   0  15        2.39        5.74      4.21 o 
   4   0  15       59.18       59.04      9.54 o 
   5   0  15        5.79       11.68      7.63 o 
   6   0  15      223.86      276.36     17.09 o 
   7   0  15       23.44       19.58      5.32 o 
   8   0  15        2.81       -0.85      4.49 o 
   9   0  15       16.80       17.13     10.09 o 
  10   0  15        4.07       11.54      7.07 o 
  11   0  15        0.01       -5.96      6.95 o 
  12   0  15      149.18      146.48     15.52 o 
 -14   1  15        0.16       -6.83      5.28 o 
 -13   1  15        3.51       -2.81      4.25 o 
 -12   1  15        4.73       11.56      4.55 o 
 -11   1  15       25.21       18.94      4.24 o 
 -10   1  15       56.43       39.13      4.57 o 
  -9   1  15       26.07       47.49      4.87 o 
  -8   1  15      737.70      755.89     14.52 o 
  -7   1  15       10.28       22.82      3.96 o 
  -6   1  15      336.36      341.55      8.45 o 
  -5   1  15       85.46       89.27      4.45 o 
  -4   1  15      183.34      149.65      5.34 o 
  -3   1  15      644.45      750.51     10.65 o 
  -2   1  15      390.65      344.91      5.76 o 
  -1   1  15      110.12      154.79      4.42 o 
   0   1  15      679.71      620.90      8.33 o 
   1   1  15      285.50      299.00      6.63 o 
   2   1  15      190.24      206.86      5.41 o 
   3   1  15       16.47       30.54      3.64 o 
   4   1  15       69.20       70.31      4.84 o 
   5   1  15       31.19       36.57      4.22 o 
   6   1  15      112.71      118.03      6.11 o 
   7   1  15       35.76       40.26      4.53 o 
   8   1  15      262.64      242.11      8.18 o 
   9   1  15      286.72      238.84      9.33 o 
  10   1  15       13.13        6.69      4.35 o 
  11   1  15        2.55        7.34      4.40 o 
  12   1  15       25.33       26.80     11.27 o 
 -13   2  15       33.41       42.95      9.36 o 
 -12   2  15       46.39       50.68      5.33 o 
 -11   2  15        9.88        9.98      4.03 o 
 -10   2  15      106.49       95.06      6.05 o 
  -9   2  15      144.10      132.40      6.53 o 
  -8   2  15      561.32      520.74     10.98 o 
  -7   2  15       87.90       64.70      4.56 o 
  -6   2  15      240.60      216.23      6.48 o 
  -5   2  15       51.21       53.53      3.82 o 
  -4   2  15      145.63      164.78      5.64 o 
  -3   2  15      102.43       73.97      4.09 o 
  -2   2  15      440.39      481.00     13.36 o 
  -1   2  15       65.59       75.66      4.61 o 
   0   2  15        6.13       17.09      3.68 o 
   1   2  15        0.25        3.57      2.65 o 
   2   2  15       46.54       41.57      3.29 o 
   3   2  15        9.92       14.55      2.73 o 
   4   2  15      147.20      128.82      7.20 o 
   5   2  15        6.46       33.46      4.01 o 
   6   2  15      105.34      121.46      6.61 o 
   7   2  15       74.29       66.91      6.53 o 
   8   2  15        4.57        5.84      4.25 o 
   9   2  15        4.29       10.86      4.57 o 
  10   2  15       10.98        6.24      4.60 o 
  11   2  15        3.92       -3.74      4.33 o 
 -12   3  15       15.20       22.81      7.28 o 
 -11   3  15        7.28       11.89      5.03 o 
 -10   3  15       16.22       31.28      8.04 o 
  -9   3  15       22.83       11.68      4.16 o 
  -8   3  15      207.53      170.45      7.14 o 
  -7   3  15     1165.05     1101.31     17.23 o 
  -6   3  15      195.18      194.02      8.47 o 
  -5   3  15       46.05       88.22      7.68 o 
  -4   3  15       83.59       86.92      5.65 o 
  -3   3  15       31.26       34.55      4.36 o 
  -2   3  15       33.66       61.68      4.98 o 
  -1   3  15       79.88       71.16      5.15 o 
   0   3  15       52.63       61.47      3.86 o 
   1   3  15        4.99        0.36      2.44 o 
   2   3  15       24.68       20.91      3.41 o 
   3   3  15       14.33       15.65      3.40 o 
   4   3  15      252.47      264.08      7.41 o 
   5   3  15       72.30      101.24      6.16 o 
   6   3  15       14.58       11.37      3.56 o 
   7   3  15       10.29       10.64      4.60 o 
   8   3  15        9.20        4.69      4.88 o 
   9   3  15        8.40        4.07      5.19 o 
  10   3  15        0.86       -6.91      4.41 o 
  -9   4  15      101.94       73.26      9.37 o 
  -8   4  15      128.32      140.35     11.39 o 
  -7   4  15        9.12       12.77      6.58 o 
  -6   4  15       43.33       69.78      6.82 o 
  -5   4  15       28.46       57.64      4.87 o 
  -4   4  15      104.21      163.51      7.27 o 
  -3   4  15       25.60       29.42      4.57 o 
  -2   4  15      143.49      144.16      6.87 o 
  -1   4  15        0.54        5.88      3.69 o 
   0   4  15        2.93        3.15      3.54 o 
   1   4  15       17.72       17.82      4.21 o 
   2   4  15      136.61      151.88      7.29 o 
   3   4  15       18.23       28.76      4.62 o 
   4   4  15       23.32       24.78      4.01 o 
   5   4  15       17.38       12.10      3.74 o 
   6   4  15       16.33       14.80      4.44 o 
   7   4  15       19.36       20.82      4.79 o 
  -5   5  15        8.86        4.06      4.83 o 
  -4   5  15       15.71       32.60      6.07 o 
  -3   5  15       15.75        9.97      5.30 o 
  -2   5  15       55.76       44.88      5.59 o 
  -1   5  15        8.37       22.51      4.92 o 
   0   5  15       76.31       60.68      6.03 o 
   1   5  15        8.17       13.44      4.55 o 
   2   5  15       34.34       29.92      5.25 o 
 -14   0  16        1.11       -2.85      8.90 o 
 -13   0  16       14.76       11.37      9.22 o 
 -12   0  16        6.57        2.04      8.63 o 
 -11   0  16        7.67       -0.66      8.61 o 
 -10   0  16       93.69      105.42      6.73 o 
  -9   0  16        0.01       -0.71      4.10 o 
  -8   0  16      134.82      137.76      5.92 o 
  -7   0  16        8.96       13.45      3.90 o 
  -6   0  16       81.77       83.99      6.71 o 
  -5   0  16        0.56        2.74      3.86 o 
  -4   0  16       95.58      124.85      7.71 o 
  -3   0  16        3.66        4.48      3.06 o 
  -2   0  16      176.27      177.90     10.97 o 
  -1   0  16        1.19        0.50      3.91 o 
   0   0  16     2178.23     2136.00     32.51 o 
   1   0  16       23.85       20.26      2.88 o 
   2   0  16       88.92       90.39      7.25 o 
   3   0  16        0.35        2.11      4.49 o 
   4   0  16        0.11        3.30      4.58 o 
   5   0  16        1.93        4.55      7.74 o 
   6   0  16        2.50        6.83      8.21 o 
   7   0  16        1.98        0.24      4.70 o 
   8   0  16        1.65       -0.27      5.41 o 
   9   0  16        9.84       13.10      7.27 o 
  10   0  16        5.44        6.23      7.50 o 
  11   0  16        1.50       -8.92      6.73 o 
  12   0  16        0.30       15.49      8.87 o 
 -14   1  16        2.00        5.50      4.57 o 
 -13   1  16        0.23        8.82      4.50 o 
 -12   1  16      188.33      169.99      8.11 o 
 -11   1  16       49.85       85.24      5.96 o 
 -10   1  16       42.80       38.18      4.65 o 
  -9   1  16        5.62       14.79      3.78 o 
  -8   1  16      492.60      423.89      8.86 o 
  -7   1  16       55.31       90.66      5.56 o 
  -6   1  16       68.66       72.48      4.44 o 
  -5   1  16      179.53      217.21      6.43 o 
  -4   1  16      156.58      123.97      5.22 o 
  -3   1  16      181.50      159.46      5.23 o 
  -2   1  16      199.25      161.01      6.33 o 
  -1   1  16      197.87      167.64      5.42 o 
   0   1  16      669.75      767.76      9.76 o 
   1   1  16      261.72      234.99      5.85 o 
   2   1  16      331.40      355.83      7.12 o 
   3   1  16       48.45      113.88      5.48 o 
   4   1  16       50.40       56.53      4.65 o 
   5   1  16       36.31       27.12      4.94 o 
   6   1  16       46.08       73.36      5.39 o 
   7   1  16       17.92       49.05      4.96 o 
   8   1  16       32.29       20.89      5.12 o 
   9   1  16       36.15       29.24      7.32 o 
  10   1  16        4.07        5.24      4.21 o 
  11   1  16        8.59        5.47      5.41 o 
 -13   2  16       35.15       37.11      5.79 o 
 -12   2  16        3.02       -3.72      3.78 o 
 -11   2  16        6.10        5.31      4.00 o 
 -10   2  16      222.37      198.42     10.72 o 
  -9   2  16       76.78      102.03      6.17 o 
  -8   2  16      537.52      421.63     14.35 o 
  -7   2  16      535.95      673.86     11.14 o 
  -6   2  16       68.04       86.70      4.55 o 
  -5   2  16      218.82      249.64      6.88 o 
  -4   2  16      189.50      157.15      5.89 o 
  -3   2  16       51.56       60.33      7.96 o 
  -2   2  16       60.15       56.37      6.39 o 
  -1   2  16       64.88       50.13      4.10 o 
   0   2  16        6.77       18.58      2.88 o 
   1   2  16      390.50      404.06     10.02 o 
   2   2  16       89.18       97.34      5.15 o 
   3   2  16       40.59       34.35      3.32 o 
   4   2  16      145.85      135.69      5.98 o 
   5   2  16       12.02       71.27      4.93 o 
   6   2  16      285.74      257.49      8.62 o 
   7   2  16        8.33       16.05      4.22 o 
   8   2  16       11.03       12.72      4.60 o 
   9   2  16       20.69       14.08      4.93 o 
  10   2  16       73.57       58.00      7.13 o 
  11   2  16       27.54       20.43      5.40 o 
 -12   3  16        1.72       16.09      5.32 o 
 -11   3  16        2.97       14.58      6.50 o 
 -10   3  16       60.65       42.80      5.28 o 
  -9   3  16        3.37        6.79      4.06 o 
  -8   3  16       46.23       60.95      5.45 o 
  -7   3  16      620.82      558.51     11.67 o 
  -6   3  16      458.79      496.00      9.93 o 
  -5   3  16      793.61      772.51     13.91 o 
  -4   3  16      263.18      271.34      8.36 o 
  -3   3  16       92.57       85.00      5.66 o 
  -2   3  16      161.07      156.57      7.01 o 
  -1   3  16      126.79      154.77      7.00 o 
   0   3  16       53.84       38.97      3.32 o 
   1   3  16       59.20       42.18      3.89 o 
   2   3  16       11.75        8.96      3.16 o 
   3   3  16       48.93       50.12      4.28 o 
   4   3  16       22.45       33.74      4.07 o 
   5   3  16       26.82       31.24      4.05 o 
   6   3  16        2.24        1.65      3.41 o 
   7   3  16       75.49       82.92      7.15 o 
   8   3  16       10.00       -1.38      4.57 o 
   9   3  16       11.16        2.12      4.65 o 
  -9   4  16       36.26       51.12     10.08 o 
  -8   4  16        5.38       15.92      5.76 o 
  -7   4  16       38.84       59.62     10.11 o 
  -6   4  16        4.31       12.50      4.36 o 
  -5   4  16       98.23       95.26      6.44 o 
  -4   4  16      158.21      143.85      7.16 o 
  -3   4  16       88.05       83.95      6.12 o 
  -2   4  16      316.32      250.37      9.75 o 
  -1   4  16       39.80       29.17      4.61 o 
   0   4  16       21.02       25.78      4.47 o 
   1   4  16       21.80       26.07      4.58 o 
   2   4  16        5.51       13.42      4.18 o 
   3   4  16       12.19       10.99      4.61 o 
   4   4  16       12.58        1.05      3.38 o 
   5   4  16       12.05       12.61      3.90 o 
   6   4  16       14.37        9.56      4.35 o 
   7   4  16       32.10       35.59      5.39 o 
  -4   5  16       23.89       22.43      6.02 o 
  -3   5  16        0.19        4.90      5.19 o 
  -2   5  16       35.63       35.03      5.25 o 
  -1   5  16       14.76       11.07      4.60 o 
   0   5  16       68.83       55.75      6.03 o 
   1   5  16       15.39       24.12      4.96 o 
 -14   0  17        1.73       -1.83      9.57 o 
 -13   0  17        5.50       -2.87      8.97 o 
 -12   0  17      164.81      152.87     15.44 o 
 -11   0  17       10.31        1.24      5.80 o 
 -10   0  17      100.52       89.84      6.58 o 
  -9   0  17       26.88       13.88      3.60 o 
  -8   0  17       34.23       25.45      5.32 o 
  -7   0  17       15.73        6.18      7.04 o 
  -6   0  17       12.94       12.16      4.62 o 
  -5   0  17       14.97       13.93      4.66 o 
  -4   0  17       65.21       95.09      7.22 o 
  -3   0  17       38.38       34.90      5.38 o 
  -2   0  17      287.07      271.50      8.36 o 
  -1   0  17       69.75       59.03      5.27 o 
   0   0  17       20.52       43.86      3.79 o 
   1   0  17       84.49       65.31      4.11 o 
   2   0  17        0.25        2.89      3.31 o 
   3   0  17        9.27        6.38      5.03 o 
   4   0  17       32.59       41.63      6.35 o 
   5   0  17        0.01        5.87      4.98 o 
   6   0  17       24.70       28.42      6.11 o 
   7   0  17        5.38        7.16      7.76 o 
   8   0  17      175.03      188.96     10.79 o 
   9   0  17       22.74       16.29      5.78 o 
  10   0  17       14.85        7.47      8.11 o 
  11   0  17        0.58      -10.99      6.52 o 
 -14   1  17       59.19       50.87      6.41 o 
 -13   1  17        1.78        3.18      4.58 o 
 -12   1  17       68.74       70.69      6.70 o 
 -11   1  17       41.97       48.04      5.29 o 
 -10   1  17      177.13      144.08      7.05 o 
  -9   1  17      316.16      327.10      8.05 o 
  -8   1  17      440.06      399.81      8.77 o 
  -7   1  17       48.94      129.03      5.09 o 
  -6   1  17      109.64       84.08      4.09 o 
  -5   1  17       79.45       75.67      3.87 o 
  -4   1  17      206.40      232.58      6.40 o 
  -3   1  17       31.84       23.55      3.13 o 
  -2   1  17      122.40      115.52      3.85 o 
  -1   1  17       20.87       22.86      2.44 o 
   0   1  17      107.95       89.05      4.11 o 
   1   1  17      115.84      117.53      5.19 o 
   2   1  17        0.55        1.87      2.77 o 
   3   1  17       82.02       76.27      5.08 o 
   4   1  17      189.67      200.22      7.47 o 
   5   1  17        7.91       10.51      3.86 o 
   6   1  17       91.92       82.80      5.73 o 
   7   1  17       12.73        7.86      4.25 o 
   8   1  17        0.21        1.39      3.60 o 
   9   1  17        3.34        7.49      4.51 o 
  10   1  17        2.29       -0.52      4.13 o 
  11   1  17       27.17       21.13      6.23 o 
 -13   2  17       11.06        2.85      4.86 o 
 -12   2  17        0.96        4.44      4.12 o 
 -11   2  17       35.00       30.29      4.89 o 
 -10   2  17       32.21       39.94      5.14 o 
  -9   2  17       12.33       22.97      6.92 o 
  -8   2  17      219.45      253.87      9.44 o 
  -7   2  17       65.96       77.38      5.15 o 
  -6   2  17      505.73      434.13      8.17 o 
  -5   2  17       44.81       41.30      4.21 o 
  -4   2  17      111.20      117.25      5.57 o 
  -3   2  17      286.14      262.06      7.78 o 
  -2   2  17      255.01      244.88      8.06 o 
  -1   2  17       21.58       63.43      4.59 o 
   0   2  17      174.92      169.35      5.61 o 
   1   2  17      425.04      403.77      8.70 o 
   2   2  17       12.98       10.50      2.98 o 
   3   2  17        9.61       13.65      2.80 o 
   4   2  17      121.97      130.93      5.87 o 
   5   2  17       21.67       39.59      4.78 o 
   6   2  17       15.27       10.26      4.00 o 
   7   2  17       11.12        6.63      4.03 o 
   8   2  17       93.12       89.37      7.92 o 
   9   2  17        0.06        3.77      4.48 o 
  10   2  17       52.83       55.78      6.75 o 
 -11   3  17        6.95       18.99      7.67 o 
 -10   3  17       67.50       90.16      6.43 o 
  -9   3  17        2.91       12.63      4.40 o 
  -8   3  17        6.58       17.82      4.42 o 
  -7   3  17      105.94      146.20      7.06 o 
  -6   3  17       37.00       50.56      5.25 o 
  -5   3  17     1425.27     1425.62     20.88 o 
  -4   3  17       19.52       42.15      4.77 o 
  -3   3  17       72.64       57.64      5.14 o 
  -2   3  17       44.02       39.63      5.17 o 
  -1   3  17       78.46       65.65      5.32 o 
   0   3  17       20.71       20.32      3.49 o 
   1   3  17       35.09       24.54      3.58 o 
   2   3  17       25.77       28.58      3.70 o 
   3   3  17      203.91      201.40      6.92 o 
   4   3  17       37.53       50.73      4.60 o 
   5   3  17        1.67        6.32      3.60 o 
   6   3  17       24.32       32.39      4.45 o 
   7   3  17       37.50       32.40      5.70 o 
   8   3  17       11.35        8.09      5.09 o 
   9   3  17        4.20       -1.15      4.85 o 
  -9   4  17       39.35       37.87     11.19 o 
  -8   4  17       97.20      100.42     15.00 o 
  -7   4  17       21.18       19.84      6.34 o 
  -6   4  17        4.90       12.25      5.11 o 
  -5   4  17       23.46       29.92      4.90 o 
  -4   4  17      367.87      385.98     12.02 o 
  -3   4  17      169.52      226.09      8.32 o 
  -2   4  17      147.68      171.67      9.09 o 
  -1   4  17       60.51       41.23      5.06 o 
   0   4  17       22.41       17.96      4.30 o 
   1   4  17       32.47       31.73      4.94 o 
   2   4  17        8.55       16.78      4.50 o 
   3   4  17       10.63        8.64      4.36 o 
   4   4  17       13.78       18.49      4.76 o 
   5   4  17        2.27        4.22      3.69 o 
   6   4  17        5.03        4.84      4.33 o 
 -14   0  18        3.00       -8.00      9.13 o 
 -13   0  18        0.06        4.12      9.32 o 
 -12   0  18        9.78        8.60      9.13 o 
 -11   0  18        0.19       -8.45      8.21 o 
 -10   0  18      254.27      225.82      8.09 o 
  -9   0  18        0.02        2.90      3.93 o 
  -8   0  18      168.21      151.67      7.77 o 
  -7   0  18        7.15       21.37      5.96 o 
  -6   0  18      123.34      131.82     10.23 o 
  -5   0  18       32.72       24.15      5.18 o 
  -4   0  18      899.09      833.95     19.32 o 
  -3   0  18       15.04       13.96      3.98 o 
  -2   0  18       25.49       38.22      4.66 o 
  -1   0  18        0.71       -1.30      2.52 o 
   0   0  18        1.24       13.84      4.90 o 
   1   0  18        5.79        2.52      2.78 o 
   2   0  18       38.80       45.75      6.10 o 
   3   0  18        4.17        8.77      5.26 o 
   4   0  18      294.29      319.57     12.82 o 
   5   0  18        5.67       -1.15      5.03 o 
   6   0  18        3.36        4.23      4.93 o 
   7   0  18        3.20       -1.47      4.96 o 
   8   0  18      172.48      193.87     14.55 o 
   9   0  18        0.12       -3.59      6.91 o 
  10   0  18       43.31       54.33     10.76 o 
  11   0  18       13.32       -0.53      7.94 o 
 -13   1  18        1.95       -3.02      5.33 o 
 -12   1  18       22.00       21.41      5.44 o 
 -11   1  18        0.90        5.76      4.13 o 
 -10   1  18      264.81      267.54      8.72 o 
  -9   1  18      128.85      105.36      5.64 o 
  -8   1  18       74.56       82.28      4.69 o 
  -7   1  18       48.18      131.65      6.06 o 
  -6   1  18     1000.71      851.80     11.29 o 
  -5   1  18      144.59      166.56      5.48 o 
  -4   1  18       37.19       47.16      3.88 o 
  -3   1  18       17.46       11.70      3.89 o 
  -2   1  18      158.65      171.00      6.47 o 
  -1   1  18      360.68      321.27      6.98 o 
   0   1  18       46.27       56.67      3.80 o 
   1   1  18       18.47       18.27      3.01 o 
   2   1  18       15.32       20.12      3.71 o 
   3   1  18        5.02       16.55      3.84 o 
   4   1  18      119.37      130.01      6.45 o 
   5   1  18       73.52       69.37      5.48 o 
   6   1  18      382.64      391.73     10.17 o 
   7   1  18        4.92        7.95      3.93 o 
   8   1  18      148.94      151.73      7.37 o 
   9   1  18        5.86       -0.42      5.92 o 
  10   1  18        1.26       -1.63      4.17 o 
  11   1  18        4.31        6.55      9.24 o 
 -12   2  18        4.74        4.19      4.35 o 
 -11   2  18        1.88        5.88      5.13 o 
 -10   2  18       50.13       43.52      5.25 o 
  -9   2  18       12.07       29.90      4.83 o 
  -8   2  18      351.18      316.07      8.14 o 
  -7   2  18        9.17        7.22      3.25 o 
  -6   2  18      317.16      370.68      8.62 o 
  -5   2  18      153.17      179.17      6.75 o 
  -4   2  18      174.60      197.72      6.96 o 
  -3   2  18      443.73      518.78     11.34 o 
  -2   2  18      148.35      172.39      6.58 o 
  -1   2  18       78.18      113.21      6.03 o 
   0   2  18       66.90       63.29      4.19 o 
   1   2  18       26.28       27.25      3.45 o 
   2   2  18       37.68       36.24      3.38 o 
   3   2  18       11.53       13.67      3.50 o 
   4   2  18        7.59        6.93      3.47 o 
   5   2  18       28.94       21.18      3.91 o 
   6   2  18      115.03      116.70      6.86 o 
   7   2  18        3.10        0.54      4.41 o 
   8   2  18       37.62       32.01      5.68 o 
   9   2  18        0.10       -4.91      4.19 o 
  10   2  18        2.38       -4.08      6.65 o 
 -11   3  18        4.90        5.25      5.31 o 
 -10   3  18       13.82       20.23      4.90 o 
  -9   3  18        7.41        8.86      4.43 o 
  -8   3  18        4.60       18.12      4.51 o 
  -7   3  18       27.36       41.79      4.54 o 
  -6   3  18       83.67      110.83      6.69 o 
  -5   3  18      229.78      270.12      8.78 o 
  -4   3  18      642.60      669.46     15.35 o 
  -3   3  18       47.66       66.98      5.50 o 
  -2   3  18      111.34      120.56      6.49 o 
  -1   3  18       25.21       24.22      3.96 o 
   0   3  18      111.09      124.34      5.67 o 
   1   3  18       33.13       33.37      3.88 o 
   2   3  18       28.90       22.85      3.78 o 
   3   3  18      299.81      259.30      7.61 o 
   4   3  18       89.86       98.15      5.71 o 
   5   3  18       16.84       19.74      4.10 o 
   6   3  18       19.38       18.96      4.19 o 
   7   3  18        7.94        5.33      4.88 o 
   8   3  18        2.05        7.15      5.10 o 
  -8   4  18       17.82       13.06      6.67 o 
  -7   4  18        7.06        7.52      4.39 o 
  -6   4  18       25.88       42.04      6.19 o 
  -5   4  18       88.72      120.27      7.14 o 
  -4   4  18      113.16      136.86      7.36 o 
  -3   4  18      155.14      128.68      7.29 o 
  -2   4  18       52.63       57.19      6.80 o 
  -1   4  18       14.56        6.57      3.95 o 
   0   4  18       64.13       55.39      5.84 o 
   1   4  18       48.64       30.78      4.82 o 
   2   4  18        2.38       17.85      4.74 o 
   3   4  18       15.22        4.69      4.41 o 
   4   4  18       25.22       29.68      5.13 o 
   5   4  18        7.59        7.81      4.02 o 
 -13   0  19        6.77        0.47      9.49 o 
 -12   0  19       37.62       36.92     10.85 o 
 -11   0  19        4.94        6.53      8.63 o 
 -10   0  19       10.05       12.26      4.91 o 
  -9   0  19       11.61       20.23      4.61 o 
  -8   0  19      316.66      244.49      9.36 o 
  -7   0  19       26.64       34.06      5.16 o 
  -6   0  19     1211.55     1115.72     23.78 o 
  -5   0  19        0.14        6.99      8.36 o 
  -4   0  19     1011.79      990.09     17.62 o 
  -3   0  19        9.23        4.31      4.02 o 
  -2   0  19        6.22       15.02      4.62 o 
  -1   0  19        0.31       -0.26      2.82 o 
   0   0  19      528.88      517.54     10.55 o 
   1   0  19        6.88        2.15      3.44 o 
   2   0  19       16.58       21.36      4.36 o 
   3   0  19        3.89        8.77      5.70 o 
   4   0  19       90.47       91.05      8.54 o 
   5   0  19        6.20        4.34      5.31 o 
   6   0  19       45.88       31.26      6.23 o 
   7   0  19        0.18       -3.35      7.30 o 
   8   0  19        3.47        5.95      5.24 o 
   9   0  19        4.87       -8.17      5.50 o 
  10   0  19       11.34       21.74      8.83 o 
 -13   1  19       20.69       15.12      5.28 o 
 -12   1  19       24.07       21.18      5.52 o 
 -11   1  19       37.79       31.74      6.79 o 
 -10   1  19      174.94      165.83      7.62 o 
  -9   1  19       29.88       18.29      3.82 o 
  -8   1  19       89.66       78.31      5.14 o 
  -7   1  19       25.80       42.35      5.15 o 
  -6   1  19      732.11      720.10     10.44 o 
  -5   1  19       77.06       76.49      4.32 o 
  -4   1  19       73.39      113.83      5.53 o 
  -3   1  19      196.86      268.57      7.35 o 
  -2   1  19     1699.16     1665.66     21.57 o 
  -1   1  19      265.89      289.84      6.17 o 
   0   1  19       87.21      101.92      4.78 o 
   1   1  19       28.45       29.73      3.53 o 
   2   1  19      250.45      219.63      6.03 o 
   3   1  19        5.93        4.08      3.31 o 
   4   1  19        8.02       11.09      3.43 o 
   5   1  19       70.60       71.13      5.64 o 
   6   1  19       25.15       35.76      4.87 o 
   7   1  19        0.44        3.86      3.96 o 
   8   1  19       54.18       50.87      5.45 o 
   9   1  19        1.73       13.88      5.07 o 
  10   1  19       27.44       19.18      6.19 o 
 -12   2  19        7.38        3.28      4.40 o 
 -11   2  19        6.54       10.92      4.57 o 
 -10   2  19       18.27       19.66      4.77 o 
  -9   2  19        7.10        1.79      5.71 o 
  -8   2  19       42.99       46.50      4.17 o 
  -7   2  19       25.98       17.90      4.34 o 
  -6   2  19      330.50      327.92      8.22 o 
  -5   2  19      293.89      294.79      7.96 o 
  -4   2  19     1131.68     1002.65     14.55 o 
  -3   2  19       67.95       69.74      5.47 o 
  -2   2  19       71.93       96.16      5.48 o 
  -1   2  19       51.61       52.98      3.80 o 
   0   2  19       92.24       97.26      4.56 o 
   1   2  19        1.62        1.48      2.63 o 
   2   2  19       20.35       28.23      3.28 o 
   3   2  19        8.67        3.65      3.19 o 
   4   2  19       66.94       53.58      4.60 o 
   5   2  19       19.48       18.87      4.00 o 
   6   2  19       76.30       73.22      6.06 o 
   7   2  19        7.95       13.07      4.58 o 
   8   2  19        1.22        1.26      4.54 o 
   9   2  19        0.65       -1.82      4.51 o 
 -10   3  19       21.71       25.19      5.14 o 
  -9   3  19       13.39        3.52      4.26 o 
  -8   3  19       18.64       21.89      4.04 o 
  -7   3  19      163.84      134.71      7.09 o 
  -6   3  19       17.79       28.37      5.29 o 
  -5   3  19       69.25       64.72      5.88 o 
  -4   3  19       37.55       37.19      4.95 o 
  -3   3  19       72.24       81.74      5.98 o 
  -2   3  19       54.32       53.85      5.27 o 
  -1   3  19        4.87        8.72      3.47 o 
   0   3  19       38.84       59.50      5.43 o 
   1   3  19       61.49       62.25      4.64 o 
   2   3  19       19.59       23.69      3.93 o 
   3   3  19       39.89       31.65      4.16 o 
   4   3  19       61.22       52.37      4.84 o 
   5   3  19        2.66        4.83      3.78 o 
   6   3  19       26.08       21.20      4.33 o 
   7   3  19       36.73       34.00      6.15 o 
   8   3  19        4.16        8.11      5.73 o 
  -7   4  19       16.70        9.19      5.22 o 
  -6   4  19       32.25       52.69      6.61 o 
  -5   4  19       42.92       32.51      5.08 o 
  -4   4  19        8.05       16.84      4.72 o 
  -3   4  19       53.34       46.98      6.62 o 
  -2   4  19       77.78      135.87     11.74 o 
  -1   4  19        8.83        7.25      4.23 o 
   0   4  19       30.41       32.54      7.04 o 
   1   4  19        0.86        7.85      4.29 o 
   2   4  19       21.90       34.77      5.33 o 
   3   4  19       11.92        5.93      4.45 o 
   4   4  19       35.14       40.16      5.60 o 
   5   4  19        1.78       -3.69      4.41 o 
 -13   0  20        0.06        1.37      9.78 o 
 -12   0  20       16.68       34.72     10.99 o 
 -11   0  20        5.48       -0.45      8.75 o 
 -10   0  20       53.84       54.90      8.76 o 
  -9   0  20       28.86       16.08      4.82 o 
  -8   0  20      283.16      285.18     16.52 o 
  -7   0  20        3.60        8.19      4.39 o 
  -6   0  20      132.10      183.51      8.72 o 
  -5   0  20       19.81        3.54      6.20 o 
  -4   0  20      578.01      572.72     13.34 o 
  -3   0  20        1.99        2.27      4.78 o 
  -2   0  20       14.75       22.41      3.38 o 
  -1   0  20       32.82       27.29      3.96 o 
   0   0  20      947.84      987.43     16.24 o 
   1   0  20        0.02        2.94      4.54 o 
   2   0  20      141.18      145.98      7.40 o 
   3   0  20        4.40        7.93      5.80 o 
   4   0  20      123.89      125.37      9.65 o 
   5   0  20        3.89       -4.10      4.90 o 
   6   0  20       66.55       52.94      8.93 o 
   7   0  20        0.78       -5.50      5.31 o 
   8   0  20       50.19       45.67      7.65 o 
   9   0  20        2.17        1.05      5.41 o 
  10   0  20       25.29       18.14      9.16 o 
 -13   1  20        6.54        4.19      5.06 o 
 -12   1  20        9.68        5.35      4.96 o 
 -11   1  20       61.68       41.78      5.56 o 
 -10   1  20       10.28        8.34      3.58 o 
  -9   1  20       48.28       55.68      6.40 o 
  -8   1  20       31.16       31.10      4.29 o 
  -7   1  20       14.32       19.01      4.00 o 
  -6   1  20      650.11      574.30      9.41 o 
  -5   1  20      111.18      135.79      5.65 o 
  -4   1  20       31.14       78.25      4.93 o 
  -3   1  20      471.16      392.61      8.69 o 
  -2   1  20      316.23      285.62      8.16 o 
  -1   1  20       32.95       43.71      3.47 o 
   0   1  20      355.98      318.45      8.39 o 
   1   1  20        9.09        7.57      3.15 o 
   2   1  20      170.51      164.66      5.57 o 
   3   1  20        4.24        8.46      3.48 o 
   4   1  20        2.93        3.06      3.34 o 
   5   1  20       25.10       13.45      4.10 o 
   6   1  20        1.49       -5.05      3.50 o 
   7   1  20        3.91        5.27      4.11 o 
   8   1  20       59.55       45.38      5.40 o 
   9   1  20        2.34        8.29      4.94 o 
  10   1  20       43.23       38.00      6.19 o 
 -12   2  20       14.26        9.38      4.84 o 
 -11   2  20       11.54       11.39      4.81 o 
 -10   2  20        1.76        3.67      4.32 o 
  -9   2  20       28.97       22.39      4.22 o 
  -8   2  20       15.81       10.57      3.78 o 
  -7   2  20       30.82       44.22      4.61 o 
  -6   2  20      121.51      102.09      5.82 o 
  -5   2  20      313.63      258.31      8.94 o 
  -4   2  20      145.66      177.64      6.77 o 
  -3   2  20      259.28      306.04      8.08 o 
  -2   2  20      109.95      102.42      5.80 o 
  -1   2  20       52.61       35.51      3.51 o 
   0   2  20        5.71       13.49      3.43 o 
   1   2  20       41.17       32.12      3.41 o 
   2   2  20        7.47       10.02      2.90 o 
   3   2  20       18.12       19.32      3.74 o 
   4   2  20      258.03      236.21      7.79 o 
   5   2  20       12.24       29.57      4.38 o 
   6   2  20       82.36       73.82      6.31 o 
   7   2  20       10.73       15.78      4.67 o 
   8   2  20       34.74       29.84      5.75 o 
   9   2  20        0.83       -1.97      4.73 o 
 -10   3  20        7.42       13.17      4.82 o 
  -9   3  20        1.77        9.19      7.73 o 
  -8   3  20        5.83        3.78      4.14 o 
  -7   3  20      133.10      162.50      7.55 o 
  -6   3  20       38.01       47.92      5.53 o 
  -5   3  20       24.75       39.20      5.30 o 
  -4   3  20      105.38      103.02      6.76 o 
  -3   3  20       12.03       10.70      4.31 o 
  -2   3  20       92.93       91.00      6.29 o 
  -1   3  20       21.45       36.70      4.80 o 
   0   3  20      171.23      151.65      7.21 o 
   1   3  20       84.95       69.50      5.89 o 
   2   3  20       15.87       13.26      4.10 o 
   3   3  20       20.75       23.16      4.92 o 
   4   3  20       24.66       31.69      4.39 o 
   5   3  20       19.56       13.51      4.13 o 
   6   3  20        0.90       -2.30      3.81 o 
   7   3  20       19.21       22.94      6.49 o 
  -7   4  20        3.95       14.20      5.58 o 
  -6   4  20       10.61       26.98      5.92 o 
  -5   4  20       13.73       22.42      5.09 o 
  -4   4  20       47.00       49.68      6.99 o 
  -3   4  20      143.01      130.77     15.21 o 
  -2   4  20      173.20      161.59      7.90 o 
  -1   4  20        2.44        8.48      4.39 o 
   0   4  20       18.07        8.45      4.47 o 
   1   4  20        5.03        5.33      4.19 o 
   2   4  20       15.87        8.04      5.04 o 
   3   4  20        3.03        8.18      4.72 o 
   4   4  20       37.43       29.97      5.64 o 
 -12   0  21       23.30       21.14     10.69 o 
 -11   0  21        3.80       -8.10      8.52 o 
 -10   0  21       85.22       86.87     12.64 o 
  -9   0  21        0.01        0.51      5.84 o 
  -8   0  21       39.57       43.90      5.58 o 
  -7   0  21        0.00       -3.72      5.13 o 
  -6   0  21      502.20      458.93     12.25 o 
  -5   0  21        6.57       16.73      4.88 o 
  -4   0  21       50.81       66.40      6.31 o 
  -3   0  21       36.45       36.53      5.44 o 
  -2   0  21       54.87       65.22      4.62 o 
  -1   0  21       27.20       18.65      3.96 o 
   0   0  21       31.87       39.49      4.57 o 
   1   0  21        2.18        1.21      3.40 o 
   2   0  21     1147.21     1188.84     20.04 o 
   3   0  21        0.18        9.36      7.32 o 
   4   0  21        0.10       -4.38      5.06 o 
   5   0  21        0.68       -7.71      5.24 o 
   6   0  21       45.27       43.86      7.42 o 
   7   0  21        1.14       -2.79      5.47 o 
   8   0  21       16.85       13.28      6.27 o 
   9   0  21        0.00       -8.56      5.16 o 
 -12   1  21       25.08       25.62      4.71 o 
 -11   1  21        9.92        8.94      3.86 o 
 -10   1  21       57.71       60.12      5.81 o 
  -9   1  21       53.89       61.84      6.94 o 
  -8   1  21      253.29      211.54      7.38 o 
  -7   1  21       56.81       53.50      5.00 o 
  -6   1  21      396.39      351.84      8.77 o 
  -5   1  21       81.08      148.90      5.89 o 
  -4   1  21      173.60      146.26      5.76 o 
  -3   1  21      194.29      193.16      6.31 o 
  -2   1  21      117.32      137.04      5.85 o 
  -1   1  21      244.31      252.87      5.88 o 
   0   1  21      760.67      828.32     11.47 o 
   1   1  21        7.19       22.89      3.35 o 
   2   1  21       40.65       47.68      4.05 o 
   3   1  21       29.16       26.21      6.16 o 
   4   1  21        4.84        6.91      3.46 o 
   5   1  21       47.58       56.52      8.10 o 
   6   1  21        2.95       -1.80      3.84 o 
   7   1  21       24.23       16.61      4.62 o 
   8   1  21       11.26        8.68      4.40 o 
   9   1  21        7.27       12.07      5.28 o 
 -11   2  21        2.00        3.18      3.94 o 
 -10   2  21        9.59       21.89      4.39 o 
  -9   2  21       20.71       14.40      4.62 o 
  -8   2  21       64.90       65.70      5.32 o 
  -7   2  21       54.00       89.99      5.77 o 
  -6   2  21       19.49       20.61      4.13 o 
  -5   2  21      462.21      486.99     10.19 o 
  -4   2  21      122.24      101.35      5.74 o 
  -3   2  21      431.84      414.39     12.98 o 
  -2   2  21      213.23      201.67      8.11 o 
  -1   2  21       15.33       15.86      3.14 o 
   0   2  21       83.62       79.91      4.85 o 
   1   2  21       13.92       33.05      3.51 o 
   2   2  21       59.39       66.52      6.03 o 
   3   2  21        6.66        4.08      3.43 o 
   4   2  21       21.02       22.46      4.21 o 
   5   2  21       33.85       24.96      4.77 o 
   6   2  21       31.77       34.04      5.52 o 
   7   2  21        8.42        7.31      4.63 o 
   8   2  21       12.44        8.99      6.48 o 
  -9   3  21        1.07       10.79      7.01 o 
  -8   3  21       17.78       24.80      5.26 o 
  -7   3  21       51.99       46.32      5.75 o 
  -6   3  21       43.71       60.41      6.09 o 
  -5   3  21       11.85       10.00      4.59 o 
  -4   3  21       11.24       18.55      7.81 o 
  -3   3  21       55.16       70.37      6.09 o 
  -2   3  21        3.37        2.54      4.08 o 
  -1   3  21       48.97       51.31      4.74 o 
   0   3  21       22.72       28.47      4.88 o 
   1   3  21       20.58       23.58      4.84 o 
   2   3  21       35.95       55.21      4.88 o 
   3   3  21       17.46       13.23      3.93 o 
   4   3  21        1.38       -0.18      3.72 o 
   5   3  21        2.53        5.36      4.00 o 
   6   3  21        1.60       -7.47      3.73 o 
  -6   4  21       28.56       35.64      6.65 o 
  -5   4  21       29.33       27.36      5.23 o 
  -4   4  21       19.61       10.97      4.81 o 
  -3   4  21       30.27       40.83      6.81 o 
  -2   4  21       58.06       43.65      7.28 o 
  -1   4  21       53.28       57.71      6.14 o 
   0   4  21       11.88        9.94      5.85 o 
   1   4  21       25.11       18.11      5.02 o 
   2   4  21        1.16        5.65      4.78 o 
   3   4  21        3.83        8.50      4.75 o 
 -12   0  22        7.32        4.22      9.34 o 
 -11   0  22        0.05       -2.65      8.90 o 
 -10   0  22       14.42       -1.84     10.65 o 
  -9   0  22        3.55        2.79      4.60 o 
  -8   0  22      471.52      415.47     20.54 o 
  -7   0  22       18.78        7.36      4.35 o 
  -6   0  22       28.81       20.80      4.97 o 
  -5   0  22       35.26       35.78      6.70 o 
  -4   0  22       57.73       86.32      6.87 o 
  -3   0  22        0.28        7.22      4.72 o 
  -2   0  22      235.83      222.50      7.40 o 
  -1   0  22       78.42       61.19      4.82 o 
   0   0  22      233.41      269.52      9.38 o 
   1   0  22       57.11       61.46      5.91 o 
   2   0  22      869.72      916.42     17.16 o 
   3   0  22       34.42       25.12      6.77 o 
   4   0  22       16.28        9.89     10.83 o 
   5   0  22        1.70        1.21      7.35 o 
   6   0  22        1.76        6.91      5.90 o 
   7   0  22        0.03       -4.26      5.81 o 
   8   0  22       46.14       30.59      7.20 o 
   9   0  22        0.06        3.43      8.32 o 
 -12   1  22        1.75        4.19      4.85 o 
 -11   1  22        0.74        1.71      4.22 o 
 -10   1  22        8.14       12.56      5.26 o 
  -9   1  22       34.26       26.05      4.58 o 
  -8   1  22       35.98       38.46      4.76 o 
  -7   1  22        7.91        9.27      3.91 o 
  -6   1  22      302.33      286.57      8.70 o 
  -5   1  22      179.77      291.40      7.25 o 
  -4   1  22      466.74      378.51      8.02 o 
  -3   1  22      142.79      193.24      6.39 o 
  -2   1  22        8.22       11.30      2.96 o 
  -1   1  22      280.64      292.62      6.35 o 
   0   1  22      179.44      191.28      6.72 o 
   1   1  22       14.42        9.07      3.09 o 
   2   1  22       24.52       37.26      3.67 o 
   3   1  22      148.36      137.74      6.29 o 
   4   1  22       29.39       24.32      4.21 o 
   5   1  22        9.02       12.25      4.42 o 
   6   1  22       14.05        9.25      4.27 o 
   7   1  22        6.23        1.89      4.23 o 
   8   1  22      117.89      104.44      7.29 o 
 -11   2  22       23.02       16.30      4.42 o 
 -10   2  22       18.24       27.70      7.28 o 
  -9   2  22       50.87       46.20      5.63 o 
  -8   2  22       27.47       27.36      5.65 o 
  -7   2  22       27.45       28.68      4.55 o 
  -6   2  22      158.83      151.02      6.93 o 
  -5   2  22       69.72       55.52      5.08 o 
  -4   2  22        5.41       12.19      4.03 o 
  -3   2  22      169.75      133.96      7.30 o 
  -2   2  22       53.36       58.91      5.61 o 
  -1   2  22      108.67      128.15      5.54 o 
   0   2  22        7.74        9.04      3.77 o 
   1   2  22        2.12        8.86      4.48 o 
   2   2  22       12.70       11.86      3.64 o 
   3   2  22        7.52        5.73      3.61 o 
   4   2  22       13.76        9.38      4.03 o 
   5   2  22       48.50       27.14      4.64 o 
   6   2  22        5.66       -0.05      4.40 o 
   7   2  22        9.19       -1.49      4.99 o 
  -9   3  22        3.72        8.67      4.61 o 
  -8   3  22        9.77       24.05      5.02 o 
  -7   3  22        0.62       18.71      5.69 o 
  -6   3  22       23.13       36.25      5.48 o 
  -5   3  22        3.71       11.49      6.78 o 
  -4   3  22       20.27       13.49      4.71 o 
  -3   3  22        0.75        2.76      4.55 o 
  -2   3  22      135.15      157.32      6.78 o 
  -1   3  22       14.19        5.93      3.51 o 
   0   3  22        7.07       13.66      4.42 o 
   1   3  22        1.42       10.91      4.52 o 
   2   3  22       37.61       32.90      5.40 o 
   3   3  22        0.45       -1.47      3.54 o 
   4   3  22        4.12       -0.93      3.79 o 
   5   3  22       33.53       24.96      4.66 o 
  -4   4  22       55.15       79.82      8.05 o 
  -3   4  22        0.19       11.58      5.90 o 
  -2   4  22       26.32       34.72      6.13 o 
  -1   4  22       52.14       42.93      5.79 o 
   0   4  22       13.56        8.61      5.33 o 
   1   4  22        4.22        4.53      4.79 o 
 -12   0  23        6.06       10.77     10.33 o 
 -11   0  23        0.28      -11.95      8.50 o 
 -10   0  23       58.60       49.87      9.24 o 
  -9   0  23        0.05       -6.63      6.62 o 
  -8   0  23      352.65      303.04     10.79 o 
  -7   0  23        7.17        1.16      4.49 o 
  -6   0  23      116.13      107.99      7.84 o 
  -5   0  23       41.15       59.48      6.64 o 
  -4   0  23      656.99      673.94     15.04 o 
  -3   0  23       51.14       43.98      6.00 o 
  -2   0  23      254.30      316.58      8.63 o 
  -1   0  23       51.03       56.19      5.03 o 
   0   0  23     1800.68     1685.97     22.28 o 
   1   0  23       83.84       89.05     12.18 o 
   2   0  23       17.83       19.90      6.20 o 
   3   0  23       41.70       36.05     12.20 o 
   4   0  23       12.07        9.73      6.87 o 
   5   0  23        1.90       -6.00      5.58 o 
   6   0  23        5.22       -1.04      7.33 o 
   7   0  23        2.14        4.91      6.15 o 
   8   0  23       77.08       74.80     14.80 o 
 -11   1  23       10.27        8.86      4.65 o 
 -10   1  23        7.40        3.40      4.41 o 
  -9   1  23        2.66        3.27      4.55 o 
  -8   1  23        2.78       16.57      4.29 o 
  -7   1  23       22.62       18.15      4.29 o 
  -6   1  23      100.38       98.40      5.99 o 
  -5   1  23       89.29       89.23      5.74 o 
  -4   1  23      266.89      241.43      6.85 o 
  -3   1  23      191.86      169.58      6.20 o 
  -2   1  23      838.38      863.91     11.00 o 
  -1   1  23       61.83       54.02      3.87 o 
   0   1  23      159.79      161.71      5.69 o 
   1   1  23        7.83        6.83      3.05 o 
   2   1  23      342.01      377.21      9.00 o 
   3   1  23      191.39      201.77      7.27 o 
   4   1  23       26.75       25.58      4.60 o 
   5   1  23       15.58       19.32      4.87 o 
   6   1  23       86.84       73.68      6.45 o 
   7   1  23       14.02        7.33      4.55 o 
   8   1  23        2.24       -3.07      4.24 o 
 -10   2  23       33.02       48.24      5.93 o 
  -9   2  23        1.08       -2.38      4.33 o 
  -8   2  23       12.88        3.20      4.86 o 
  -7   2  23       12.75       25.29      4.51 o 
  -6   2  23        9.84       24.01      4.48 o 
  -5   2  23       14.32        9.43      3.95 o 
  -4   2  23       14.40       20.18      4.25 o 
  -3   2  23       72.70       76.03      6.28 o 
  -2   2  23      130.67      114.12      5.81 o 
  -1   2  23       57.01       67.41      4.46 o 
   0   2  23       33.97       44.11      3.98 o 
   1   2  23        6.24       -1.42      2.87 o 
   2   2  23       34.52       33.85      4.38 o 
   3   2  23       15.24       18.19      4.16 o 
   4   2  23       17.27       14.25      4.27 o 
   5   2  23       60.75       48.73      5.72 o 
   6   2  23        1.14       -3.77      4.30 o 
   7   2  23        3.72       -4.70      4.49 o 
  -8   3  23       23.25       32.96      5.28 o 
  -7   3  23        3.40        6.45      5.63 o 
  -6   3  23       25.10       26.04      5.49 o 
  -5   3  23        7.16       -1.72      7.93 o 
  -4   3  23       10.09        8.87      5.04 o 
  -3   3  23       16.29       19.92      5.37 o 
  -2   3  23       52.06       66.56      6.34 o 
  -1   3  23       20.43       12.44      4.52 o 
   0   3  23       40.44       38.26      5.46 o 
   1   3  23        2.01        1.49      4.33 o 
   2   3  23       20.65       18.90      5.02 o 
   3   3  23        4.01        0.98      3.73 o 
   4   3  23        4.07        1.91      4.03 o 
   5   3  23        3.20       -7.51      3.82 o 
 -11   0  24        8.60       -4.29      9.50 o 
 -10   0  24       16.63        8.12      7.82 o 
  -9   0  24        4.51        8.41      7.55 o 
  -8   0  24        5.76       10.69      5.32 o 
  -7   0  24        8.53       14.90      8.16 o 
  -6   0  24      105.90       83.48      8.92 o 
  -5   0  24        2.79       -7.12      4.27 o 
  -4   0  24     1150.28     1192.83     21.62 o 
  -3   0  24        2.38       11.29      4.99 o 
  -2   0  24       61.12       96.07      7.39 o 
  -1   0  24       54.16      113.83     10.44 o 
   0   0  24      822.97      806.93     16.90 o 
   1   0  24        3.10        7.75      6.67 o 
   2   0  24      332.70      349.55     18.36 o 
   3   0  24        4.42       -3.49      5.95 o 
   4   0  24        0.02        0.93      7.72 o 
   5   0  24        0.34       -7.15     10.42 o 
   6   0  24       47.26       41.25      7.86 o 
   7   0  24        0.61       -5.75      6.14 o 
 -11   1  24        5.22        3.23      4.73 o 
 -10   1  24       15.74       17.90      6.14 o 
  -9   1  24        0.32       -3.93      3.92 o 
  -8   1  24       12.37       10.95      7.30 o 
  -7   1  24       14.13        5.47      4.22 o 
  -6   1  24       36.85       27.29      4.61 o 
  -5   1  24        6.38        8.52      3.94 o 
  -4   1  24       68.75       66.64      4.67 o 
  -3   1  24      187.18      179.98      6.40 o 
  -2   1  24       37.46       46.12      3.71 o 
  -1   1  24       28.96       32.67      3.86 o 
   0   1  24        4.42        6.13      3.52 o 
   1   1  24       92.09      110.61      5.27 o 
   2   1  24      177.20      169.00     10.69 o 
   3   1  24       20.97       27.36      4.78 o 
   4   1  24        5.57       11.83      4.86 o 
   5   1  24      123.20      112.06      7.44 o 
   6   1  24       58.45       58.07      6.08 o 
   7   1  24        5.56       -4.51      4.86 o 
 -10   2  24        1.84       10.16      4.99 o 
  -9   2  24        2.10        8.03      4.80 o 
  -8   2  24       11.64        4.31      4.19 o 
  -7   2  24        4.95       12.93      4.40 o 
  -6   2  24       46.86       35.53      4.95 o 
  -5   2  24       64.92       59.01      5.40 o 
  -4   2  24       29.53       16.08      5.48 o 
  -3   2  24        8.48       11.20      4.73 o 
  -2   2  24       29.61       10.97      3.80 o 
  -1   2  24        6.54       16.30      4.01 o 
   0   2  24       36.68       40.59      4.05 o 
   1   2  24        8.68       10.43      3.30 o 
   2   2  24        9.20        7.62      3.80 o 
   3   2  24       35.95       34.39      4.73 o 
   4   2  24        2.74        9.43      4.22 o 
   5   2  24       37.52       23.43      4.82 o 
   6   2  24        2.49       -6.21      4.38 o 
  -7   3  24        9.99       17.87      5.97 o 
  -6   3  24        2.95        4.32      4.96 o 
  -5   3  24       10.60        4.06      5.42 o 
  -4   3  24        3.02        7.11      6.94 o 
  -3   3  24       43.72       41.89      6.27 o 
  -2   3  24       12.54       10.16      4.11 o 
  -1   3  24        6.72        6.42      4.47 o 
   0   3  24       70.25       95.43      7.05 o 
   1   3  24       10.41       11.28      4.91 o 
   2   3  24        5.15        2.01      4.42 o 
   3   3  24        2.71        6.82      4.77 o 
   4   3  24        1.88       -0.79      4.16 o 
 -10   0  25       20.33       35.24      9.01 o 
  -9   0  25        0.08      -12.46      7.72 o 
  -8   0  25       45.30       42.17      8.94 o 
  -7   0  25        0.46       -1.97      4.42 o 
  -6   0  25       16.48        8.51      4.85 o 
  -5   0  25        7.65        5.37      5.10 o 
  -4   0  25       12.81       18.52      5.62 o 
  -3   0  25       11.89        6.19      6.40 o 
  -2   0  25      173.58      214.34      9.57 o 
  -1   0  25        6.16        1.97      5.68 o 
   0   0  25      144.29      141.34      8.34 o 
   1   0  25        6.58        6.10      6.65 o 
   2   0  25      485.05      453.16     17.10 o 
   3   0  25       28.55       27.44      9.96 o 
   4   0  25        5.39       -4.27      7.03 o 
   5   0  25        6.98       -3.99     18.42 o 
   6   0  25        8.04       -1.78      7.03 o 
   7   0  25        2.22       -3.43      6.30 o 
 -10   1  25       11.25        6.63      4.96 o 
  -9   1  25       17.44       11.97      5.87 o 
  -8   1  25       15.45        8.01      4.48 o 
  -7   1  25        4.37        7.64      4.33 o 
  -6   1  25        4.75        7.19      4.18 o 
  -5   1  25       25.76       26.94      4.58 o 
  -4   1  25      234.13      207.80      6.82 o 
  -3   1  25      214.65      293.64      6.70 o 
  -2   1  25       10.13       16.79      3.25 o 
  -1   1  25       22.81       20.07      3.73 o 
   0   1  25       62.60       82.17      5.34 o 
   1   1  25       99.53      103.86      5.70 o 
   2   1  25       24.18       32.57      4.60 o 
   3   1  25       18.73       20.24      4.43 o 
   4   1  25      243.82      238.10      9.64 o 
   5   1  25       72.69       70.59      6.59 o 
   6   1  25        0.33       -4.91      4.38 o 
  -9   2  25        5.22        9.09      5.16 o 
  -8   2  25       27.15       43.08      5.96 o 
  -7   2  25        2.30        2.99      4.11 o 
  -6   2  25        9.96        3.32      4.17 o 
  -5   2  25       30.22       27.72      4.87 o 
  -4   2  25       16.69       15.94      4.35 o 
  -3   2  25       25.02       16.28      5.08 o 
  -2   2  25      329.81      326.64      8.55 o 
  -1   2  25        1.07       30.75      4.55 o 
   0   2  25      149.07      136.09      5.78 o 
   1   2  25       12.03       16.63      4.20 o 
   2   2  25       59.90       51.69      5.49 o 
   3   2  25       10.34        1.28      3.95 o 
   4   2  25       19.45       14.91      4.49 o 
   5   2  25        3.32       -2.70      4.18 o 
  -6   3  25        6.07        4.79      5.28 o 
  -5   3  25       39.24       40.51      6.24 o 
  -4   3  25       11.27        5.78      5.13 o 
  -3   3  25       76.01       81.53      6.03 o 
  -2   3  25       17.96       15.95      4.82 o 
  -1   3  25        5.41        6.58      4.71 o 
   0   3  25       19.83       30.36      5.55 o 
   1   3  25        2.97        6.53      4.91 o 
   2   3  25        3.71        5.48      4.83 o 
 -10   0  26        0.00      -13.76      7.31 o 
  -9   0  26        0.02       -2.64      7.28 o 
  -8   0  26        0.12      -11.58     11.63 o 
  -7   0  26        0.77       -3.83      6.18 o 
  -6   0  26       17.16       20.74      5.65 o 
  -5   0  26        0.89       -8.50      4.84 o 
  -4   0  26       12.29       20.12      5.74 o 
  -3   0  26        2.49       -1.88      4.79 o 
  -2   0  26       11.24       15.85      5.36 o 
  -1   0  26        0.42        0.61      4.83 o 
   0   0  26       55.83       46.12      6.29 o 
   1   0  26        0.83        0.82      6.84 o 
   2   0  26       54.70       73.99     11.59 o 
   3   0  26        0.14        1.01      6.65 o 
   4   0  26       60.78       66.66      9.21 o 
   5   0  26        0.89       -3.49      6.26 o 
   6   0  26        0.45        4.18      6.60 o 
  -9   1  26        5.21       -1.47      4.39 o 
  -8   1  26       12.75       12.65      4.54 o 
  -7   1  26       11.07        7.29      4.40 o 
  -6   1  26        5.85        0.17      4.07 o 
  -5   1  26        2.08        7.66      4.09 o 
  -4   1  26       96.76      110.51      6.55 o 
  -3   1  26       25.43       52.13      4.00 o 
  -2   1  26      160.03      147.13      5.39 o 
  -1   1  26       18.83       24.57      3.88 o 
   0   1  26       14.65       15.40      3.73 o 
   1   1  26       56.09       60.89      6.69 o 
   2   1  26       30.27       18.74      5.04 o 
   3   1  26      137.53      130.94      6.97 o 
   4   1  26       56.82       57.94      6.44 o 
   5   1  26       12.57        2.00      4.72 o 
  -8   2  26       21.30       31.03      5.19 o 
  -7   2  26       19.94       17.11      4.82 o 
  -6   2  26        0.70        5.22      4.38 o 
  -5   2  26        5.46        6.96      4.37 o 
  -4   2  26       22.18       21.36      5.48 o 
  -3   2  26       51.16       48.06      5.10 o 
  -2   2  26        1.46        8.65      4.03 o 
  -1   2  26        3.77       17.73      4.40 o 
   0   2  26       78.41       89.88      5.98 o 
   1   2  26       27.10       52.50      5.21 o 
   2   2  26        8.80        7.32      4.14 o 
   3   2  26        2.80        3.53      4.28 o 
   4   2  26       18.76       12.29      4.61 o 
  -4   3  26       13.30        7.84      5.23 o 
  -3   3  26       20.30       26.75      4.75 o 
  -2   3  26       20.55       23.46      5.32 o 
  -1   3  26       80.52       72.02      6.80 o 
   0   3  26       23.93       32.38      5.71 o 
  -9   0  27       10.83       -1.33      8.10 o 
  -8   0  27       22.58       15.01     10.92 o 
  -7   0  27        5.37       -6.96      6.72 o 
  -6   0  27        7.42        1.90      5.44 o 
  -5   0  27        0.14       -4.70      4.94 o 
  -4   0  27        0.01       -9.28      4.64 o 
  -3   0  27       15.24       15.08      5.94 o 
  -2   0  27       55.16       98.82      8.00 o 
  -1   0  27       22.80       19.66      6.26 o 
   0   0  27      109.25      126.75     11.32 o 
   1   0  27        1.30       -4.87      6.67 o 
   2   0  27       80.93       82.60     10.16 o 
   3   0  27        8.76        5.49      7.10 o 
   4   0  27        0.00       -8.12      6.15 o 
   5   0  27       15.88        9.76     12.68 o 
  -8   1  27        5.48        6.96      4.74 o 
  -7   1  27       14.08        6.20      4.51 o 
  -6   1  27      138.90      139.56      9.02 o 
  -5   1  27        0.74        1.62      4.28 o 
  -4   1  27       51.15       56.01      5.51 o 
  -3   1  27        5.63        6.36      3.21 o 
  -2   1  27       97.23       87.57      4.83 o 
  -1   1  27       30.62       53.83      4.66 o 
   0   1  27      138.45      137.69      6.02 o 
   1   1  27        2.35        8.94      4.20 o 
   2   1  27       25.91       24.95      4.74 o 
   3   1  27       62.81       70.73      5.93 o 
   4   1  27       13.05       13.21      5.32 o 
  -7   2  27        0.70        1.04      4.44 o 
  -6   2  27       26.66       38.28      5.37 o 
  -5   2  27       13.33       19.94      4.81 o 
  -4   2  27       31.48       25.76      7.02 o 
  -3   2  27       19.84       21.73      4.75 o 
  -2   2  27       30.92       24.64      4.53 o 
  -1   2  27        7.33        5.99      4.02 o 
   0   2  27       49.03       47.82      5.11 o 
   1   2  27        8.15       10.41      4.30 o 
   2   2  27        6.94        1.16      4.20 o 
   3   2  27        3.35       -4.46      4.25 o 
  -8   0  28       10.99       -1.57     11.43 o 
  -7   0  28        0.29       -5.39      8.52 o 
  -6   0  28       40.36       24.37      6.30 o 
  -5   0  28        4.62       11.83      6.97 o 
  -4   0  28        5.34        9.72      5.65 o 
  -3   0  28        2.35       -1.48      5.45 o 
  -2   0  28      196.49      207.07     10.31 o 
  -1   0  28       21.06        8.06      9.35 o 
   0   0  28        8.38       29.41      8.72 o 
   1   0  28        0.48      -12.79      6.64 o 
   2   0  28       14.70       19.45      7.92 o 
   3   0  28        0.02       -4.24      9.75 o 
   4   0  28       16.37        5.27      7.42 o 
  -7   1  28       14.96       11.07      5.32 o 
  -6   1  28        4.00        8.35      4.69 o 
  -5   1  28        4.66        2.36      4.26 o 
  -4   1  28        2.22        7.56      4.53 o 
  -3   1  28       10.21        7.29      4.35 o 
  -2   1  28       33.44       32.00      5.09 o 
  -1   1  28        4.44        6.84      4.35 o 
   0   1  28      116.28      129.07      8.25 o 
   1   1  28       42.08       39.32      6.07 o 
   2   1  28      160.92      154.25      8.96 o 
   3   1  28        6.06       -1.61      5.18 o 
  -5   2  28        9.86       11.24      8.73 o 
  -4   2  28       43.10       49.97      5.35 o 
  -3   2  28        2.85        0.71      4.00 o 
  -2   2  28       45.26       25.45      4.82 o 
  -1   2  28       52.77       53.55      5.41 o 
   0   2  28        1.54        8.60      5.05 o 
   1   2  28       23.37       34.51      5.95 o 
  -7   0  29        0.18      -12.68      7.54 o 
  -6   0  29        2.80       -3.73      7.21 o 
  -5   0  29        1.52       -4.58      6.44 o 
  -4   0  29       33.99       47.26      7.08 o 
  -3   0  29        0.44        1.70      5.53 o 
  -2   0  29        8.21        9.96      6.21 o 
  -1   0  29        0.24        6.48      9.37 o 
   0   0  29        2.34       14.61      8.06 o 
   1   0  29       21.72       15.98      8.14 o 
   2   0  29        1.79       -1.22      7.32 o 
  -6   1  29        0.05        2.20      4.48 o 
  -5   1  29        1.94       -3.75      5.67 o 
  -4   1  29       21.09        9.37      8.83 o 
  -3   1  29        4.59        4.93      4.49 o 
  -2   1  29        5.59        5.17      4.60 o 
  -1   1  29        5.79        6.72      4.43 o 
   0   1  29        2.53        6.35      4.33 o 
   1   1  29        8.10        5.33      5.35 o 
   2   1  29        9.95        3.22      5.38 o 
  -5   0  30        3.92       -8.97      5.39 o 
  -4   0  30        4.46       16.98      6.33 o 
  -3   0  30        0.55       -0.45      5.62 o 
  -2   0  30       41.62       56.21     13.40 o 
  -1   0  30        0.01       -5.68     12.44 o 
   0   0  30        5.61        1.11      7.95 o 
  -4   1  30       13.41       17.44      5.01 o 
  -3   1  30        9.84       11.35      4.71 o 
  -2   1  30       28.92       24.38      6.00 o 
  -1   1  30        0.44       12.80      4.72 o 
                                                 
